# Supplementary material for: Tobacco chewing and associated factors among a vulnerable youth population in Sri Lanka
Source: BMC Public Health. 2022 Nov 29;22:2209. doi: 10.1186/s12889-022-14704-6 (PMC9706888; doi:10.1186/s12889-022-14704-6)
Supplement: Supplementary file 1 — Additional file 1. [file 12889_2022_14704_MOESM1_ESM.xls]

## Sheet: IOIC Excel
CT	CB	CP	Sex	Agegroup	Marrid	EducationalStatus	EmploymentStatus	Nationility	Smoking	current	BetelChewing	TobaccoArecanutProduct	OnlySinhala	Friends	Family	Fun	Other	BetelEverNever	PacketEverNever	SLT	binarycurrent	Mortive	AgeBetel	AgePaaaaacket	EverNever	AgeTobacco	TypeB	TypeTA	FB	FT	Sinhala	Tamil	Muslim
1.0	.00	1.00	0	1	99	1	99	1	1	1	1	2	1	1.00	.00	.00	.00	1	1	2	1	2	16	18	1	16	1	0	99	0	1	0	0
1.0	.00	1.00	0	1	99	1	99	1	1	1	1	2	1	.00	.00	1.00	.00	1	1	2	1	1	11	17	1	11	1	3	99	0	1	0	0
1.0	.00	1.00	0	1	99	1	99	1	1	1	1	2	1	1.00	.00	.00	.00	1	1	2	1	2	16	20	1	16	0	0	99	0	1	0	0
1.0	.00	1.00	0	0	1	1	0	1	1	1	1	2	1	1.00	.00	.00	.00	1	1	2	1	2	18	17	1	17	0	1	99	0	1	0	0
1.0	.00	1.00	0	0	1	1	0	1	0	1	1	2	1	1.00	.00	.00	.00	1	1	2	1	2	15	14	1	14	1	0	99	0	1	0	0
1.0	.00	1.00	0	0	1	1	0	1	0	1	1	2	1	1.00	.00	.00	.00	1	1	2	1	2	16	17	1	16	1	0	99	0	1	0	0
1.0	.00	1.00	0	0	1	1	0	1	0	1	1	2	1	.00	.00	.00	.00	1	1	2	1	0	13	16	1	13	1	3	99	0	1	0	0
1.0	.00	1.00	0	0	1	1	0	1	0	1	1	2	1	1.00	.00	.00	.00	1	1	2	1	2	17	20	1	17	1	0	99	0	1	0	0
1.0	.00	1.00	0	0	1	1	0	1	0	1	1	2	1	.00	.00	.00	.00	1	1	2	1	0	14	18	1	14	0	1	99	0	1	0	0
1.0	.00	1.00	0	1	99	1	0	3	0	1	1	2	0	1.00	.00	.00	.00	1	1	2	1	2	17	18	1	17	0	1	99	0	0	0	1
1.0	.00	1.00	0	1	99	1	99	1	0	1	1	2	1	.00	1.00	.00	.00	1	1	2	1	3	15	11	1	11	0	0	99	0	1	0	0
1.0	.00	1.00	0	1	99	1	99	1	1	1	1	2	1	.00	1.00	.00	.00	1	1	2	1	3	15	10	1	10	1	1	99	0	1	0	0
1.0	.00	1.00	0	1	99	1	99	1	1	1	1	2	1	.00	1.00	.00	.00	1	1	2	1	3	15	20	1	15	1	1	99	0	1	0	0
1.0	.00	1.00	0	1	99	1	99	1	1	1	1	2	1	.00	1.00	.00	.00	1	1	2	1	3	17	10	1	10	0	2	99	0	1	0	0
1.0	.00	1.00	0	1	99	1	99	2	1	1	1	2	0	.00	.00	1.00	.00	1	1	2	1	1	17	15	1	15	0	0	99	0	0	1	0
1.0	.00	1.00	0	1	99	1	99	1	1	1	1	2	1	.00	1.00	.00	.00	1	1	2	1	3	15	18	1	15	0	1	99	0	1	0	0
1.0	.00	1.00	0	0	1	1	0	1	0	1	1	2	1	1.00	.00	.00	.00	1	1	2	1	2	15	14	1	14	0	1	99	0	1	0	0
1.0	.00	1.00	0	0	1	1	0	1	0	1	1	2	1	.00	1.00	.00	.00	1	1	2	1	3	15	15	1	15	1	0	99	0	1	0	0
1.0	.00	1.00	0	1	99	1	99	1	1	1	1	2	1	.00	1.00	.00	.00	1	1	2	1	3	11	15	1	11	0	0	99	0	1	0	0
1.0	.00	1.00	0	1	99	1	99	1	1	1	1	2	1	1.00	.00	.00	.00	1	1	2	1	2	16	13	1	13	1	0	99	0	1	0	0
1.0	.00	1.00	0	1	99	1	99	2	1	1	1	2	0	.00	.00	.00	.00	1	1	2	1	0	18	15	1	15	1	0	99	0	0	1	0
1.0	.00	1.00	0	1	99	1	99	1	1	1	1	2	1	.00	1.00	.00	.00	1	1	2	1	3	15	14	1	14	1	0	99	0	1	0	0
1.0	.00	1.00	0	1	99	1	99	1	1	1	1	2	1	.00	1.00	.00	.00	1	1	2	1	3	10	14	1	10	1	0	99	0	1	0	0
1.0	.00	1.00	0	1	99	1	99	1	1	1	1	2	1	.00	1.00	.00	.00	1	1	2	1	3	16	15	1	15	0	0	99	0	1	0	0
1.0	.00	1.00	0	0	1	1	0	1	0	1	1	2	1	1.00	.00	.00	.00	1	1	2	1	2	17	17	1	17	1	3	99	0	1	0	0
1.0	.00	1.00	0	1	0	1	99	1	1	1	1	2	1	1.00	.00	.00	.00	1	1	2	1	2	15	17	1	15	0	1	99	1	1	0	0
1.0	.00	1.00	0	1	0	1	99	2	1	1	1	2	0	1.00	.00	.00	.00	1	1	2	1	2	17	10	1	10	1	0	99	1	0	1	0
1.0	.00	1.00	0	1	0	1	99	2	1	1	1	2	0	1.00	.00	.00	.00	1	1	2	1	2	17	17	1	17	1	0	99	1	0	1	0
1.0	.00	1.00	0	1	0	1	99	1	1	1	1	2	1	1.00	.00	.00	.00	1	1	2	1	2	18	16	1	16	1	1	99	1	1	0	0
1.0	.00	1.00	0	1	0	1	99	2	1	1	1	2	0	.00	.00	.00	.00	1	1	2	1	0	15	17	1	15	1	3	99	1	0	1	0
1.0	.00	1.00	0	1	0	1	99	1	1	1	1	2	1	1.00	.00	.00	.00	1	1	2	1	2	10	11	1	10	0	0	99	1	1	0	0
1.0	.00	1.00	0	1	0	1	99	1	1	1	1	2	1	1.00	.00	.00	.00	1	1	2	1	2	17	16	1	16	0	0	99	1	1	0	0
1.0	.00	1.00	0	1	0	1	99	1	1	1	1	2	1	.00	1.00	.00	.00	1	1	2	1	3	19	18	1	18	1	0	99	1	1	0	0
1.0	.00	1.00	0	1	0	1	99	1	1	1	1	2	1	.00	1.00	.00	.00	1	1	2	1	3	18	17	1	17	1	0	99	1	1	0	0
1.0	.00	1.00	0	0	1	1	0	1	0	1	1	2	1	.00	.00	1.00	.00	1	1	2	1	1	17	15	1	15	1	0	99	1	1	0	0
1.0	1.00	.00	0	1	99	1	99	1	0	1	2	1	1	1.00	.00	.00	.00	1	1	2	1	2	14	14	1	14	1	0	0	99	1	0	0
1.0	1.00	.00	0	1	99	1	99	1	0	1	2	1	1	1.00	.00	.00	.00	1	1	2	1	2	15	15	1	15	1	0	0	99	1	0	0
1.0	1.00	.00	0	1	99	1	99	1	0	1	2	1	1	.00	1.00	.00	.00	1	1	2	1	3	15	14	1	14	1	0	0	99	1	0	0
1.0	1.00	.00	0	1	99	1	99	1	0	1	2	1	1	1.00	.00	.00	.00	1	1	2	1	2	18	15	1	15	1	0	0	99	1	0	0
1.0	1.00	.00	0	1	99	1	99	1	0	1	2	1	1	1.00	.00	.00	.00	1	1	2	1	2	18	15	1	15	0	0	0	99	1	0	0
1.0	1.00	.00	0	1	99	1	99	1	0	1	2	1	1	1.00	.00	.00	.00	1	1	2	1	2	20	14	1	14	0	2	0	99	1	0	0
1.0	1.00	.00	0	1	99	1	99	1	0	1	2	1	1	1.00	.00	.00	.00	1	1	2	1	2	20	14	1	14	0	1	0	99	1	0	0
1.0	1.00	.00	0	1	99	1	99	1	0	1	2	1	1	1.00	.00	.00	.00	1	1	2	1	2	20	16	1	16	1	0	1	99	1	0	0
1.0	1.00	.00	0	1	99	1	99	1	0	1	2	1	1	.00	1.00	.00	.00	1	1	2	1	3	15	20	1	15	1	0	1	99	1	0	0
1.0	1.00	.00	0	1	99	1	99	1	0	1	2	1	1	1.00	.00	.00	.00	1	1	2	1	2	15	15	1	15	0	3	1	99	1	0	0
1.0	1.00	.00	0	1	99	1	99	1	0	1	2	1	1	1.00	.00	.00	.00	1	1	2	1	2	15	12	1	12	0	0	1	99	1	0	0
1.0	1.00	.00	0	1	99	1	99	1	0	1	2	1	1	1.00	.00	.00	.00	1	1	2	1	2	18	16	1	16	0	0	1	99	1	0	0
1.0	1.00	1.00	0	1	99	1	99	1	1	1	2	2	1	.00	1.00	.00	.00	1	1	2	1	3	17	17	1	17	0	0	1	1	1	0	0
1.0	1.00	1.00	0	1	99	1	99	1	0	1	2	2	1	.00	1.00	.00	.00	1	1	2	1	3	15	15	1	15	0	0	1	1	1	0	0
1.0	1.00	1.00	0	1	99	1	99	1	1	1	2	2	1	.00	1.00	.00	.00	1	1	2	1	3	15	15	1	15	0	0	1	1	1	0	0
1.0	1.00	1.00	0	1	99	1	99	1	1	1	2	2	1	.00	.00	.00	.00	1	1	2	1	0	19	19	1	19	0	0	1	1	1	0	0
1.0	1.00	1.00	0	0	1	1	0	1	0	1	2	2	1	.00	1.00	.00	.00	1	1	2	1	3	16	16	1	16	0	0	1	1	1	0	0
1.0	.00	1.00	0	1	0	0	0	3	0	1	1	2	0	1.00	.00	.00	.00	1	1	2	1	2	15	15	1	15	0	0	99	0	0	0	1
1.0	.00	1.00	0	1	0	0	0	3	0	1	1	2	0	1.00	.00	.00	.00	1	1	2	1	2	17	17	1	17	0	0	99	0	0	0	1
1.0	.00	1.00	0	0	1	0	0	1	1	1	1	2	1	1.00	.00	.00	.00	1	1	2	1	2	16	20	1	16	0	0	99	0	1	0	0
1.0	.00	1.00	0	0	0	0	0	1	1	1	1	2	1	.00	.00	.00	.00	1	1	2	1	0	17	14	1	14	0	0	99	0	1	0	0
1.0	.00	1.00	0	0	0	0	1	1	1	1	1	2	1	.00	1.00	.00	.00	1	1	2	1	3	15	15	1	15	0	0	99	0	1	0	0
1.0	.00	1.00	0	0	1	0	0	1	0	1	1	2	1	.00	1.00	.00	.00	1	1	2	1	3	10	15	1	10	0	1	99	0	1	0	0
1.0	.00	1.00	0	0	1	0	0	1	0	1	1	2	1	.00	1.00	.00	.00	1	1	2	1	3	17	18	1	17	0	0	99	0	1	0	0
1.0	.00	1.00	0	0	1	0	0	1	0	1	1	2	1	.00	1.00	.00	.00	1	1	2	1	3	17	18	1	17	0	3	99	0	1	0	0
1.0	.00	1.00	0	0	0	0	0	1	0	1	1	2	1	1.00	.00	.00	.00	1	1	2	1	2	15	20	1	15	1	0	99	0	1	0	0
1.0	.00	1.00	0	0	0	0	0	1	0	1	1	2	1	.00	1.00	.00	.00	1	1	2	1	3	15	20	1	15	0	0	99	0	1	0	0
1.0	.00	1.00	0	0	0	0	0	1	0	1	1	2	1	.00	1.00	.00	.00	1	1	2	1	3	10	10	1	10	0	0	99	0	1	0	0
1.0	.00	1.00	0	1	0	0	0	3	0	1	1	2	0	1.00	.00	.00	.00	1	1	2	1	2	17	15	1	15	0	0	99	0	0	0	1
1.0	.00	1.00	0	1	0	0	1	1	1	1	1	2	1	.00	1.00	.00	.00	1	1	2	1	3	17	19	1	17	1	2	99	0	1	0	0
1.0	.00	1.00	0	0	0	0	1	1	1	1	1	2	1	.00	.00	.00	.00	1	1	2	1	0	17	18	1	17	1	0	99	0	1	0	0
1.0	.00	1.00	0	0	0	0	1	1	1	1	1	2	1	.00	1.00	.00	.00	1	1	2	1	3	16	14	1	14	0	1	99	0	1	0	0
1.0	.00	1.00	0	0	0	0	1	1	1	1	1	2	1	1.00	.00	.00	.00	1	1	2	1	2	13	11	1	11	0	0	99	0	1	0	0
1.0	.00	1.00	0	0	0	0	1	1	1	1	1	2	1	1.00	.00	.00	.00	1	1	2	1	2	13	10	1	10	0	0	99	0	1	0	0
1.0	.00	1.00	0	0	0	0	1	1	1	1	1	2	1	1.00	.00	.00	.00	1	1	2	1	2	13	10	1	10	1	0	99	0	1	0	0
1.0	.00	1.00	0	0	0	0	1	1	1	1	1	2	1	1.00	.00	.00	.00	1	1	2	1	2	15	12	1	12	0	1	99	0	1	0	0
1.0	.00	1.00	0	0	0	0	1	1	1	1	1	2	1	.00	1.00	.00	.00	1	1	2	1	3	14	18	1	14	0	0	99	0	1	0	0
1.0	.00	1.00	0	0	0	0	1	1	1	1	1	2	1	.00	1.00	.00	.00	1	1	2	1	3	14	15	1	14	0	0	99	0	1	0	0
1.0	.00	1.00	0	0	0	0	1	1	1	1	1	2	1	.00	1.00	.00	.00	1	1	2	1	3	10	20	1	10	1	1	99	0	1	0	0
1.0	.00	1.00	0	0	0	0	1	1	1	1	1	2	1	.00	.00	.00	.00	1	1	2	1	0	15	17	1	15	1	0	99	0	1	0	0
1.0	.00	1.00	0	0	0	0	1	1	1	1	1	2	1	.00	1.00	.00	.00	1	1	2	1	3	17	19	1	17	1	0	99	0	1	0	0
1.0	.00	1.00	0	0	0	0	1	1	1	1	1	2	1	.00	1.00	.00	.00	1	1	2	1	3	17	17	1	17	1	0	99	0	1	0	0
1.0	.00	1.00	0	0	0	0	1	1	1	1	1	2	1	.00	.00	.00	.00	1	1	2	1	0	18	14	1	14	0	0	99	0	1	0	0
1.0	.00	1.00	0	0	0	0	1	1	1	1	1	2	1	.00	.00	.00	.00	1	1	2	1	0	18	20	1	18	0	0	99	0	1	0	0
1.0	.00	1.00	0	0	0	0	1	1	1	1	1	2	1	.00	1.00	.00	.00	1	1	2	1	3	19	15	1	15	1	0	99	0	1	0	0
1.0	.00	1.00	0	0	0	0	1	1	1	1	1	2	1	1.00	.00	.00	.00	1	1	2	1	2	19	20	1	19	1	0	99	0	1	0	0
1.0	.00	1.00	0	0	0	0	1	1	1	1	1	2	1	.00	1.00	.00	.00	1	1	2	1	3	16	19	1	16	1	0	99	0	1	0	0
1.0	.00	1.00	0	0	0	0	1	1	1	1	1	2	1	.00	.00	.00	.00	1	1	2	1	0	17	15	1	15	1	0	99	0	1	0	0
1.0	.00	1.00	0	0	0	0	1	1	1	1	1	2	1	.00	1.00	.00	.00	1	1	2	1	3	15	14	1	14	1	0	99	0	1	0	0
1.0	.00	1.00	0	1	0	0	1	1	1	1	1	2	1	1.00	.00	.00	.00	1	1	2	1	2	14	15	1	14	0	0	99	0	1	0	0
1.0	.00	1.00	0	1	0	0	1	1	1	1	1	2	1	1.00	.00	.00	.00	1	1	2	1	2	17	15	1	15	0	0	99	0	1	0	0
1.0	.00	1.00	0	1	0	0	0	1	1	1	1	2	1	1.00	.00	.00	.00	1	1	2	1	2	18	15	1	15	0	0	99	0	1	0	0
1.0	.00	1.00	0	0	0	0	1	1	1	1	1	2	1	.00	1.00	.00	.00	1	1	2	1	3	15	16	1	15	0	1	99	0	1	0	0
1.0	.00	1.00	0	1	0	0	1	1	0	1	1	2	1	1.00	.00	.00	.00	1	1	2	1	2	15	17	1	15	0	1	99	0	1	0	0
1.0	.00	1.00	0	1	0	0	1	1	0	1	1	2	1	1.00	.00	.00	.00	1	1	2	1	2	15	17	1	15	1	0	99	0	1	0	0
1.0	.00	1.00	0	1	0	0	1	1	0	1	1	2	1	1.00	.00	.00	.00	1	1	2	1	2	17	17	1	17	0	0	99	0	1	0	0
1.0	.00	1.00	0	1	0	0	1	1	0	1	1	2	1	1.00	.00	.00	.00	1	1	2	1	2	12	17	1	12	0	1	99	0	1	0	0
1.0	.00	1.00	0	1	0	0	0	1	0	1	1	2	1	.00	.00	1.00	.00	1	1	2	1	1	15	16	1	15	1	0	99	0	1	0	0
1.0	.00	1.00	0	0	0	0	1	2	1	1	1	2	0	.00	.00	1.00	.00	1	1	2	1	1	16	15	1	15	0	1	99	0	0	1	0
1.0	.00	1.00	0	0	0	0	1	2	1	1	1	2	0	.00	1.00	.00	.00	1	1	2	1	3	15	13	1	13	0	0	99	0	0	1	0
1.0	.00	1.00	0	0	0	0	1	1	0	1	1	2	1	.00	.00	.00	.00	1	1	2	1	0	15	15	1	15	1	0	99	0	1	0	0
1.0	.00	1.00	0	0	0	0	1	1	0	1	1	2	1	.00	.00	1.00	.00	1	1	2	1	1	16	14	1	14	1	1	99	0	1	0	0
1.0	.00	1.00	0	1	0	0	0	1	1	1	1	2	1	.00	1.00	.00	.00	1	1	2	1	3	18	15	1	15	1	0	99	0	1	0	0
1.0	.00	1.00	0	1	0	0	0	1	1	1	1	2	1	.00	.00	.00	.00	1	1	2	1	0	15	15	1	15	1	1	99	0	1	0	0
1.0	.00	1.00	0	0	0	0	1	2	1	1	1	2	0	1.00	.00	.00	.00	1	1	2	1	2	17	15	1	15	1	3	99	0	0	1	0
1.0	.00	1.00	0	1	0	0	0	1	0	1	1	2	1	.00	.00	1.00	.00	1	1	2	1	1	19	15	1	15	0	0	99	0	1	0	0
1.0	.00	1.00	0	1	0	0	0	1	0	1	1	2	1	.00	.00	1.00	.00	1	1	2	1	1	15	14	1	14	0	0	99	0	1	0	0
1.0	.00	1.00	0	1	0	0	0	3	0	1	1	2	0	1.00	.00	.00	.00	1	1	2	1	2	16	11	1	11	0	0	99	0	0	0	1
1.0	.00	1.00	0	1	0	0	0	1	0	1	1	2	1	1.00	.00	.00	.00	1	1	2	1	2	15	14	1	14	0	0	99	0	1	0	0
1.0	.00	1.00	0	0	0	0	1	1	0	1	1	2	1	1.00	.00	.00	.00	1	1	2	1	2	15	20	1	15	0	0	99	0	1	0	0
1.0	.00	1.00	0	0	0	0	1	1	0	1	1	2	1	1.00	.00	.00	.00	1	1	2	1	2	15	17	1	15	0	0	99	0	1	0	0
1.0	.00	1.00	0	0	0	0	1	1	0	1	1	2	1	1.00	.00	.00	.00	1	1	2	1	2	15	20	1	15	0	0	99	0	1	0	0
1.0	.00	1.00	0	0	0	0	1	1	0	1	1	2	1	1.00	.00	.00	.00	1	1	2	1	2	17	17	1	17	1	0	99	0	1	0	0
1.0	.00	1.00	0	0	1	0	0	1	0	1	1	2	1	.00	1.00	.00	.00	1	1	2	1	3	13	17	1	13	1	0	99	0	1	0	0
1.0	.00	1.00	0	0	1	0	0	1	0	1	1	2	1	.00	1.00	.00	.00	1	1	2	1	3	15	17	1	15	0	3	99	0	1	0	0
1.0	.00	1.00	0	0	1	0	0	1	0	1	1	2	1	.00	1.00	.00	.00	1	1	2	1	3	15	20	1	15	0	0	99	0	1	0	0
1.0	.00	1.00	0	1	0	0	0	1	0	1	1	2	1	.00	.00	1.00	.00	1	1	2	1	1	15	17	1	15	0	1	99	0	1	0	0
1.0	.00	1.00	0	0	0	0	1	2	0	1	1	2	0	.00	.00	1.00	.00	1	1	2	1	1	15	20	1	15	0	1	99	0	0	1	0
1.0	.00	1.00	0	0	0	0	1	1	0	1	1	2	1	.00	.00	1.00	.00	1	1	2	1	1	17	20	1	17	0	0	99	0	1	0	0
1.0	.00	1.00	0	1	0	0	0	1	0	1	1	2	1	1.00	.00	.00	.00	1	1	2	1	2	17	18	1	17	1	0	99	0	1	0	0
1.0	.00	1.00	0	0	1	0	0	1	0	1	1	2	1	.00	.00	1.00	.00	1	1	2	1	1	17	14	1	14	0	1	99	0	1	0	0
1.0	.00	1.00	0	1	1	0	0	3	0	1	1	2	0	1.00	.00	.00	.00	1	1	2	1	2	15	18	1	15	0	1	99	0	0	0	1
1.0	.00	1.00	0	0	0	0	1	2	0	1	1	2	0	1.00	.00	.00	.00	1	1	2	1	2	15	20	1	15	0	0	99	0	0	1	0
1.0	.00	1.00	0	1	0	0	0	1	1	1	1	2	1	.00	.00	.00	.00	1	1	2	1	0	17	17	1	17	0	0	99	0	1	0	0
1.0	.00	1.00	0	1	0	0	1	1	1	1	1	2	1	1.00	.00	.00	.00	1	1	2	1	2	15	19	1	15	1	0	99	0	1	0	0
1.0	.00	1.00	0	1	0	0	1	1	1	1	1	2	1	.00	.00	1.00	.00	1	1	2	1	1	15	15	1	15	0	0	99	0	1	0	0
1.0	.00	1.00	0	1	0	0	1	1	1	1	1	2	1	.00	.00	.00	.00	1	1	2	1	0	13	12	1	12	1	0	99	0	1	0	0
1.0	.00	1.00	0	1	0	0	1	1	1	1	1	2	1	1.00	.00	.00	.00	1	1	2	1	2	14	10	1	10	1	0	99	0	1	0	0
1.0	.00	1.00	0	0	1	0	0	1	1	1	1	2	1	.00	.00	.00	.00	1	1	2	1	0	17	15	1	15	1	0	99	0	1	0	0
1.0	.00	1.00	0	0	1	0	0	1	0	1	1	2	1	1.00	.00	.00	.00	1	1	2	1	2	15	16	1	15	0	2	99	0	1	0	0
1.0	.00	1.00	0	0	1	0	0	1	0	1	1	2	1	.00	.00	1.00	.00	1	1	2	1	1	17	19	1	17	0	0	99	0	1	0	0
1.0	.00	1.00	0	0	0	0	0	1	0	1	1	2	1	.00	1.00	.00	.00	1	1	2	1	3	20	17	1	17	1	0	99	0	1	0	0
1.0	.00	1.00	0	1	0	0	0	3	0	1	1	2	0	1.00	.00	.00	.00	1	1	2	1	2	13	19	1	13	0	0	99	0	0	0	1
1.0	.00	1.00	0	0	1	0	0	1	0	1	1	2	1	1.00	.00	.00	.00	1	1	2	1	2	16	15	1	15	0	0	99	0	1	0	0
1.0	.00	1.00	0	1	0	0	0	1	1	1	1	2	1	.00	1.00	.00	.00	1	1	2	1	3	20	15	1	15	0	0	99	0	1	0	0
1.0	.00	1.00	0	0	1	0	0	1	1	1	1	2	1	.00	.00	1.00	.00	1	1	2	1	1	17	17	1	17	0	3	99	0	1	0	0
1.0	.00	1.00	0	0	1	0	0	1	1	1	1	2	1	1.00	.00	.00	.00	1	1	2	1	2	17	17	1	17	1	0	99	0	1	0	0
1.0	.00	1.00	0	1	0	0	0	1	0	1	1	2	1	.00	1.00	.00	.00	1	1	2	1	3	17	17	1	17	1	2	99	0	1	0	0
1.0	.00	1.00	0	1	0	0	0	1	0	1	1	2	1	.00	.00	1.00	.00	1	1	2	1	1	17	12	1	12	1	0	99	0	1	0	0
1.0	.00	1.00	0	0	0	0	0	1	0	1	1	2	1	.00	1.00	.00	.00	1	1	2	1	3	15	18	1	15	0	1	99	0	1	0	0
1.0	.00	1.00	0	0	0	0	0	1	0	1	1	2	1	1.00	.00	.00	.00	1	1	2	1	2	15	11	1	11	1	0	99	0	1	0	0
1.0	.00	1.00	0	1	0	0	0	3	0	1	1	2	0	.00	1.00	.00	.00	1	1	2	1	3	15	15	1	15	1	3	99	0	0	0	1
1.0	.00	1.00	0	1	0	0	1	1	1	1	1	2	1	1.00	.00	.00	.00	1	1	2	1	2	17	10	1	10	1	0	99	0	1	0	0
1.0	.00	1.00	0	1	0	0	0	1	1	1	1	2	1	1.00	.00	.00	.00	1	1	2	1	2	15	15	1	15	0	0	99	0	1	0	0
1.0	.00	1.00	0	0	1	0	0	1	1	1	1	2	1	.00	.00	1.00	.00	1	1	2	1	1	10	20	1	10	0	0	99	0	1	0	0
1.0	.00	1.00	0	1	0	0	0	1	0	1	1	2	1	1.00	.00	.00	.00	1	1	2	1	2	15	15	1	15	1	0	99	0	1	0	0
1.0	.00	1.00	0	0	1	0	0	1	0	1	1	2	1	1.00	.00	.00	.00	1	1	2	1	2	10	14	1	10	1	2	99	0	1	0	0
1.0	.00	1.00	0	1	0	0	0	1	0	1	1	2	1	.00	.00	1.00	.00	1	1	2	1	1	15	15	1	15	1	2	99	0	1	0	0
1.0	.00	1.00	0	1	0	0	0	3	0	1	1	2	0	1.00	.00	.00	.00	1	1	2	1	2	14	15	1	14	1	0	99	0	0	0	1
1.0	.00	1.00	0	0	1	0	0	1	0	1	1	2	1	.00	1.00	.00	.00	1	1	2	1	3	15	13	1	13	1	2	99	0	1	0	0
1.0	.00	1.00	0	0	1	0	0	1	0	1	1	2	1	1.00	.00	.00	.00	1	1	2	1	2	15	15	1	15	0	0	99	0	1	0	0
1.0	.00	1.00	0	1	0	0	1	1	1	1	1	2	1	1.00	.00	.00	.00	1	1	2	1	2	15	15	1	15	0	0	99	0	1	0	0
1.0	.00	1.00	0	1	0	0	1	1	1	1	1	2	1	.00	1.00	.00	.00	1	1	2	1	3	15	20	1	15	0	1	99	0	1	0	0
1.0	.00	1.00	0	1	0	0	1	2	1	1	1	2	0	1.00	.00	.00	.00	1	1	2	1	2	17	15	1	15	1	0	99	0	0	1	0
1.0	.00	1.00	0	0	0	0	1	1	1	1	1	2	1	.00	1.00	.00	.00	1	1	2	1	3	15	14	1	14	0	2	99	0	1	0	0
1.0	.00	1.00	0	0	0	0	1	1	1	1	1	2	1	1.00	.00	.00	.00	1	1	2	1	2	15	15	1	15	1	2	99	0	1	0	0
1.0	.00	1.00	0	0	0	0	1	1	1	1	1	2	1	.00	1.00	.00	.00	1	1	2	1	3	12	18	1	12	1	0	99	0	1	0	0
1.0	.00	1.00	0	0	0	0	1	1	1	1	1	2	1	.00	.00	.00	.00	1	1	2	1	0	17	13	1	13	0	1	99	0	1	0	0
1.0	.00	1.00	0	0	0	0	1	1	1	1	1	2	1	.00	.00	.00	.00	1	1	2	1	0	15	17	1	15	0	2	99	0	1	0	0
1.0	.00	1.00	0	0	0	0	1	1	1	1	1	2	1	.00	.00	.00	.00	1	1	2	1	0	10	15	1	10	1	0	99	0	1	0	0
1.0	.00	1.00	0	0	0	0	1	1	1	1	1	2	1	.00	.00	.00	.00	1	1	2	1	0	10	20	1	10	0	2	99	0	1	0	0
1.0	.00	1.00	0	0	0	0	1	1	1	1	1	2	1	.00	1.00	.00	.00	1	1	2	1	3	15	15	1	15	1	0	99	0	1	0	0
1.0	.00	1.00	0	0	0	0	1	1	1	1	1	2	1	.00	1.00	.00	.00	1	1	2	1	3	16	20	1	16	1	0	99	0	1	0	0
1.0	.00	1.00	0	0	0	0	1	1	1	1	1	2	1	.00	.00	.00	.00	1	1	2	1	0	15	14	1	14	0	1	99	0	1	0	0
1.0	.00	1.00	0	0	0	0	1	1	1	1	1	2	1	.00	.00	.00	.00	1	1	2	1	0	10	15	1	10	1	0	99	0	1	0	0
1.0	.00	1.00	0	0	0	0	1	1	1	1	1	2	1	.00	.00	.00	.00	1	1	2	1	0	15	20	1	15	0	0	99	0	1	0	0
1.0	.00	1.00	0	0	0	0	1	1	1	1	1	2	1	1.00	.00	.00	.00	1	1	2	1	2	15	13	1	13	0	0	99	0	1	0	0
1.0	.00	1.00	0	0	0	0	1	1	1	1	1	2	1	.00	1.00	.00	.00	1	1	2	1	3	17	14	1	14	1	0	99	0	1	0	0
1.0	.00	1.00	0	1	0	0	1	1	1	1	1	2	1	1.00	.00	.00	.00	1	1	2	1	2	14	14	1	14	0	1	99	0	1	0	0
1.0	.00	1.00	0	1	0	0	1	1	1	1	1	2	1	1.00	.00	.00	.00	1	1	2	1	2	14	16	1	14	0	1	99	0	1	0	0
1.0	.00	1.00	0	1	0	0	1	1	1	1	1	2	1	1.00	.00	.00	.00	1	1	2	1	2	15	17	1	15	0	1	99	0	1	0	0
1.0	.00	1.00	0	1	0	0	0	1	1	1	1	2	1	.00	1.00	.00	.00	1	1	2	1	3	17	17	1	17	0	0	99	0	1	0	0
1.0	.00	1.00	0	1	0	0	1	1	0	1	1	2	1	1.00	.00	.00	.00	1	1	2	1	2	20	20	1	20	1	0	99	0	1	0	0
1.0	.00	1.00	0	0	0	0	1	2	1	1	1	2	0	.00	1.00	.00	.00	1	1	2	1	3	15	15	1	15	0	0	99	0	0	1	0
1.0	.00	1.00	0	0	0	0	1	2	0	1	1	2	0	1.00	.00	.00	.00	1	1	2	1	2	15	14	1	14	1	0	99	0	0	1	0
1.0	.00	1.00	0	0	0	0	1	1	0	1	1	2	1	.00	1.00	.00	.00	1	1	2	1	3	16	14	1	14	0	0	99	0	1	0	0
1.0	.00	1.00	0	1	0	0	0	3	0	1	1	2	0	.00	.00	1.00	.00	1	1	2	1	1	16	15	1	15	0	1	99	0	0	0	1
1.0	.00	1.00	0	1	0	0	0	3	0	1	1	2	0	1.00	.00	.00	.00	1	1	2	1	2	15	16	1	15	0	1	99	0	0	0	1
1.0	.00	1.00	0	1	0	0	1	1	1	1	1	2	1	1.00	.00	.00	.00	1	1	2	1	2	15	17	1	15	1	0	99	0	1	0	0
1.0	.00	1.00	0	0	1	0	0	1	0	1	1	2	1	.00	.00	1.00	.00	1	1	2	1	1	15	12	1	12	1	0	99	0	1	0	0
1.0	.00	1.00	0	1	0	0	1	1	1	1	1	2	1	.00	1.00	.00	.00	1	1	2	1	3	16	14	1	14	1	0	99	0	1	0	0
1.0	.00	1.00	0	1	0	0	1	1	1	1	1	2	1	1.00	.00	.00	.00	1	1	2	1	2	17	17	1	17	0	1	99	0	1	0	0
1.0	.00	1.00	0	0	1	0	0	1	0	1	1	2	1	.00	.00	1.00	.00	1	1	2	1	1	15	15	1	15	1	0	99	0	1	0	0
1.0	.00	1.00	0	0	1	0	1	2	0	1	1	2	0	1.00	.00	.00	.00	1	1	2	1	2	17	15	1	15	1	0	99	0	0	1	0
1.0	.00	1.00	0	0	0	0	1	1	1	1	1	2	1	.00	.00	.00	.00	1	1	2	1	0	15	14	1	14	1	0	99	0	1	0	0
1.0	.00	1.00	0	0	0	0	1	1	1	1	1	2	1	1.00	.00	.00	.00	1	1	2	1	2	15	15	1	15	1	0	99	0	1	0	0
1.0	.00	1.00	0	1	0	0	1	1	0	1	1	2	1	.00	1.00	.00	.00	1	1	2	1	3	17	15	1	15	1	0	99	0	1	0	0
1.0	.00	1.00	0	1	0	0	1	1	1	1	1	2	1	1.00	.00	.00	.00	1	1	2	1	2	14	17	1	14	1	0	99	0	1	0	0
1.0	.00	1.00	0	1	0	0	0	1	0	1	1	2	1	.00	.00	1.00	.00	1	1	2	1	1	17	17	1	17	1	0	99	0	1	0	0
1.0	.00	1.00	0	0	0	0	1	1	0	1	1	2	1	1.00	.00	.00	.00	1	1	2	1	2	14	17	1	14	0	0	99	0	1	0	0
1.0	.00	1.00	0	1	0	0	0	3	0	1	1	2	0	1.00	.00	.00	.00	1	1	2	1	2	10	17	1	10	1	0	99	0	0	0	1
1.0	.00	1.00	0	0	0	0	1	2	0	1	1	2	0	1.00	.00	.00	.00	1	1	2	1	2	12	18	1	12	0	3	99	0	0	1	0
1.0	.00	1.00	0	0	0	0	1	2	0	1	1	2	0	1.00	.00	.00	.00	1	1	2	1	2	15	10	1	10	0	0	99	0	0	1	0
1.0	.00	1.00	0	0	1	0	0	1	0	1	1	2	1	.00	1.00	.00	.00	1	1	2	1	3	15	17	1	15	0	0	99	0	1	0	0
1.0	.00	1.00	0	0	0	0	1	1	0	1	1	2	1	1.00	.00	.00	.00	1	1	2	1	2	12	17	1	12	1	1	99	0	1	0	0
1.0	.00	1.00	0	0	0	0	1	1	0	1	1	2	1	1.00	.00	.00	.00	1	1	2	1	2	20	15	1	15	0	3	99	0	1	0	0
1.0	.00	1.00	0	1	0	0	0	1	0	1	1	2	1	1.00	.00	.00	.00	1	1	2	1	2	17	14	1	14	1	0	99	0	1	0	0
1.0	.00	1.00	0	0	1	0	0	1	0	1	1	2	1	1.00	.00	.00	.00	1	1	2	1	2	14	18	1	14	0	0	99	0	1	0	0
1.0	.00	1.00	0	0	1	0	0	1	0	1	1	2	1	.00	1.00	.00	.00	1	1	2	1	3	15	17	1	15	0	1	99	0	1	0	0
1.0	.00	1.00	0	1	0	0	1	1	1	1	1	2	1	.00	.00	1.00	.00	1	1	2	1	1	14	19	1	14	0	0	99	0	1	0	0
1.0	.00	1.00	0	1	0	0	1	1	1	1	1	2	1	.00	.00	.00	.00	1	1	2	1	0	15	15	1	15	1	0	99	0	1	0	0
1.0	.00	1.00	0	1	0	0	1	1	1	1	1	2	1	.00	.00	.00	.00	1	1	2	1	0	15	19	1	15	1	0	99	0	1	0	0
1.0	.00	1.00	0	1	0	0	1	1	1	1	1	2	1	.00	.00	.00	.00	1	1	2	1	0	14	15	1	14	0	0	99	0	1	0	0
1.0	.00	1.00	0	1	0	0	0	1	1	1	1	2	1	.00	.00	1.00	.00	1	1	2	1	1	14	15	1	14	1	1	99	0	1	0	0
1.0	.00	1.00	0	1	0	0	0	1	1	1	1	2	1	.00	.00	1.00	.00	1	1	2	1	1	13	17	1	13	0	3	99	0	1	0	0
1.0	.00	1.00	0	0	1	0	0	1	0	1	1	2	1	1.00	.00	.00	.00	1	1	2	1	2	14	16	1	14	0	0	99	0	1	0	0
1.0	.00	1.00	0	1	0	0	1	1	1	1	1	2	1	1.00	.00	.00	.00	1	1	2	1	2	15	15	1	15	0	2	99	1	1	0	0
1.0	.00	1.00	0	1	0	0	1	1	1	1	1	2	1	.00	.00	.00	.00	1	1	2	1	0	14	10	1	10	0	1	99	1	1	0	0
1.0	.00	1.00	0	1	0	0	1	1	1	1	1	2	1	1.00	.00	.00	.00	1	1	2	1	2	15	17	1	15	1	2	99	1	1	0	0
1.0	.00	1.00	0	1	0	0	0	1	1	1	1	2	1	1.00	.00	.00	.00	1	1	2	1	2	15	17	1	15	0	0	99	1	1	0	0
1.0	.00	1.00	0	1	0	0	1	1	1	1	1	2	1	.00	.00	.00	.00	1	1	2	1	0	15	15	1	15	0	0	99	1	1	0	0
1.0	.00	1.00	0	1	0	0	1	1	1	1	1	2	1	.00	1.00	.00	.00	1	1	2	1	3	15	15	1	15	1	0	99	1	1	0	0
1.0	.00	1.00	0	1	0	0	1	2	1	1	1	2	0	1.00	.00	.00	.00	1	1	2	1	2	15	16	1	15	0	1	99	1	0	1	0
1.0	.00	1.00	0	1	0	0	99	1	1	1	1	2	1	.00	.00	.00	.00	1	1	2	1	0	15	13	1	13	1	0	99	1	1	0	0
1.0	.00	1.00	0	1	0	0	0	3	0	1	1	2	0	1.00	.00	.00	.00	1	1	2	1	2	16	13	1	13	0	1	99	1	0	0	1
1.0	.00	1.00	0	1	0	0	0	3	0	1	1	2	0	1.00	.00	.00	.00	1	1	2	1	2	15	13	1	13	1	0	99	1	0	0	1
1.0	.00	1.00	0	1	0	0	0	3	0	1	1	2	0	1.00	.00	.00	.00	1	1	2	1	2	18	15	1	15	1	0	99	1	0	0	1
1.0	.00	1.00	0	1	0	0	0	3	0	1	1	2	0	1.00	.00	.00	.00	1	1	2	1	2	15	14	1	14	1	0	99	1	0	0	1
1.0	.00	1.00	0	1	0	0	0	3	0	1	1	2	0	1.00	.00	.00	.00	1	1	2	1	2	14	14	1	14	0	0	99	1	0	0	1
1.0	.00	1.00	0	1	0	0	0	3	0	1	1	2	0	1.00	.00	.00	.00	1	1	2	1	2	16	10	1	10	0	1	99	1	0	0	1
1.0	.00	1.00	0	1	0	0	0	3	0	1	1	2	0	1.00	.00	.00	.00	1	1	2	1	2	15	15	1	15	0	2	99	1	0	0	1
1.0	.00	1.00	0	1	0	0	0	3	0	1	1	2	0	1.00	.00	.00	.00	1	1	2	1	2	16	17	1	16	2	0	99	1	0	0	1
1.0	.00	1.00	0	1	0	0	0	3	0	1	1	2	0	1.00	.00	.00	.00	1	1	2	1	2	15	17	1	15	1	0	99	1	0	0	1
1.0	.00	1.00	0	1	0	0	0	3	0	1	1	2	0	1.00	.00	.00	.00	1	1	2	1	2	17	18	1	17	0	0	99	1	0	0	1
1.0	.00	1.00	0	1	0	0	0	3	0	1	1	2	0	1.00	.00	.00	.00	1	1	2	1	2	16	18	1	16	0	0	99	1	0	0	1
1.0	.00	1.00	0	1	0	0	0	3	0	1	1	2	0	1.00	.00	.00	.00	1	1	2	1	2	20	19	1	19	0	0	99	1	0	0	1
1.0	.00	1.00	0	1	0	0	0	3	0	1	1	2	0	1.00	.00	.00	.00	1	1	2	1	2	15	19	1	15	0	0	99	1	0	0	1
1.0	.00	1.00	0	1	0	0	0	3	0	1	1	2	0	1.00	.00	.00	.00	1	1	2	1	2	12	16	1	12	0	0	99	1	0	0	1
1.0	.00	1.00	0	1	0	0	0	3	0	1	1	2	0	1.00	.00	.00	.00	1	1	2	1	2	15	17	1	15	0	0	99	1	0	0	1
1.0	.00	1.00	0	0	1	0	0	1	0	1	1	2	1	1.00	.00	.00	.00	1	1	2	1	2	14	15	1	17	1	0	99	1	1	0	0
1.0	.00	1.00	0	0	1	0	0	1	0	1	1	2	1	1.00	.00	.00	.00	1	1	2	1	2	15	15	1	15	1	2	99	1	1	0	0
1.0	.00	1.00	0	0	1	0	0	1	0	1	1	2	1	1.00	.00	.00	.00	1	1	2	1	2	15	16	1	15	0	1	99	1	1	0	0
1.0	.00	1.00	0	0	1	0	0	1	0	1	1	2	1	1.00	.00	.00	.00	1	1	2	1	2	18	13	1	13	1	1	99	1	1	0	0
1.0	.00	1.00	0	0	1	0	0	1	0	1	1	2	1	1.00	.00	.00	.00	1	1	2	1	2	15	17	1	15	1	0	99	1	1	0	0
1.0	.00	1.00	0	1	0	0	0	3	0	1	1	2	0	1.00	.00	.00	.00	1	1	2	1	2	10	14	1	10	1	0	99	1	0	0	1
1.0	.00	1.00	0	1	0	0	0	3	0	1	1	2	0	1.00	.00	.00	.00	1	1	2	1	2	16	17	1	16	1	0	99	1	0	0	1
1.0	.00	1.00	0	0	0	0	0	1	0	1	1	2	1	1.00	.00	.00	.00	1	1	2	1	2	17	18	1	17	1	0	99	1	1	0	0
1.0	.00	1.00	0	1	0	0	1	1	0	1	1	2	1	1.00	.00	.00	.00	1	1	2	1	2	20	15	1	15	0	0	99	1	1	0	0
1.0	.00	1.00	0	1	0	0	0	3	0	1	1	2	0	1.00	.00	.00	.00	1	1	2	1	2	15	15	1	15	0	0	99	1	0	0	1
1.0	.00	1.00	0	1	0	0	0	3	0	1	1	2	0	.00	.00	1.00	.00	1	1	2	1	1	14	15	1	14	0	0	99	1	0	0	1
1.0	.00	1.00	0	1	0	0	0	3	0	1	1	2	0	1.00	.00	.00	.00	1	1	2	1	2	18	17	1	17	1	1	99	1	0	0	1
1.0	.00	1.00	0	1	0	0	0	3	0	1	1	2	0	1.00	.00	.00	.00	1	1	2	1	2	17	12	1	12	1	0	99	1	0	0	1
1.0	.00	1.00	0	1	0	0	0	3	0	1	1	2	0	1.00	.00	.00	.00	1	1	2	1	2	15	15	1	15	1	0	99	1	0	0	1
1.0	.00	1.00	0	1	0	0	0	3	0	1	1	2	0	.00	1.00	.00	.00	1	1	2	1	3	10	16	1	10	0	0	99	1	0	0	1
1.0	.00	1.00	0	1	0	0	0	3	0	1	1	2	0	1.00	.00	.00	.00	1	1	2	1	2	14	14	1	14	0	0	99	1	0	0	1
1.0	.00	1.00	0	1	0	0	0	3	0	1	1	2	0	1.00	.00	.00	.00	1	1	2	1	2	14	15	1	14	1	1	99	1	0	0	1
1.0	.00	1.00	0	1	0	0	0	3	0	1	1	2	0	1.00	.00	.00	.00	1	1	2	1	2	15	15	1	15	0	0	99	1	0	0	1
1.0	.00	1.00	0	1	0	0	0	3	0	1	1	2	0	1.00	.00	.00	.00	1	1	2	1	2	11	16	1	11	0	1	99	1	0	0	1
1.0	.00	1.00	0	1	0	0	0	3	0	1	1	2	0	1.00	.00	.00	.00	1	1	2	1	2	14	18	1	14	1	0	99	1	0	0	1
1.0	.00	1.00	0	1	0	0	0	3	0	1	1	2	0	1.00	.00	.00	.00	1	1	2	1	2	15	15	1	15	0	0	99	1	0	0	1
1.0	.00	1.00	0	1	0	0	0	3	0	1	1	2	0	1.00	.00	.00	.00	1	1	2	1	2	15	17	1	15	1	0	99	1	0	0	1
1.0	.00	1.00	0	1	0	0	0	3	0	1	1	2	0	1.00	.00	.00	.00	1	1	2	1	2	14	19	1	14	0	0	99	1	0	0	1
1.0	.00	1.00	0	1	0	0	0	3	0	1	1	2	0	1.00	.00	.00	.00	1	1	2	1	2	15	15	1	15	0	0	99	1	0	0	1
1.0	.00	1.00	0	1	0	0	0	3	0	1	1	2	0	.00	.00	1.00	.00	1	1	2	1	1	15	16	1	15	0	0	99	1	0	0	1
1.0	.00	1.00	0	1	0	0	0	3	0	1	1	2	0	1.00	.00	.00	.00	1	1	2	1	2	15	15	1	15	1	0	99	1	0	0	1
1.0	.00	1.00	0	1	0	0	0	3	0	1	1	2	0	.00	.00	1.00	.00	1	1	2	1	1	14	15	1	14	1	0	99	1	0	0	1
1.0	.00	1.00	0	0	1	0	0	1	0	1	1	2	1	1.00	.00	.00	.00	1	1	2	1	2	12	15	1	12	0	0	99	1	1	0	0
1.0	.00	1.00	0	0	1	0	0	1	0	1	1	2	1	1.00	.00	.00	.00	1	1	2	1	2	15	15	1	15	0	0	99	1	1	0	0
1.0	.00	1.00	0	0	1	0	0	1	0	1	1	2	1	.00	.00	1.00	.00	1	1	2	1	1	15	17	1	15	0	0	99	1	1	0	0
1.0	.00	1.00	0	1	0	0	0	3	0	1	1	2	0	1.00	.00	.00	.00	1	1	2	1	2	15	13	1	13	0	0	99	1	0	0	1
1.0	.00	1.00	0	1	0	0	0	3	0	1	1	2	0	1.00	.00	.00	.00	1	1	2	1	2	15	15	1	15	0	0	99	1	0	0	1
1.0	.00	1.00	0	0	1	0	0	1	0	1	1	2	1	1.00	.00	.00	.00	1	1	2	1	2	17	15	1	15	0	0	99	1	1	0	0
1.0	.00	1.00	0	0	1	0	0	1	0	1	1	2	1	1.00	.00	.00	.00	1	1	2	1	2	17	17	1	17	1	0	99	1	1	0	0
1.0	.00	1.00	0	1	0	0	0	3	0	1	1	2	0	.00	.00	1.00	.00	1	1	2	1	1	15	15	1	15	1	1	99	1	0	0	1
1.0	.00	1.00	0	0	0	0	1	1	0	1	1	2	1	1.00	.00	.00	.00	1	1	2	1	2	10	17	1	10	1	1	99	1	1	0	0
1.0	.00	1.00	0	0	0	0	1	2	0	1	1	2	0	1.00	.00	.00	.00	1	1	2	1	2	15	17	1	15	1	1	99	1	0	1	0
1.0	.00	1.00	0	1	0	0	1	1	0	1	1	2	1	1.00	.00	.00	.00	1	1	2	1	2	15	17	1	15	1	0	99	1	1	0	0
1.0	.00	1.00	0	1	0	0	0	3	0	1	1	2	0	1.00	.00	.00	.00	1	1	2	1	2	10	15	1	10	1	0	99	1	0	0	1
1.0	.00	1.00	0	1	0	0	0	3	0	1	1	2	0	.00	1.00	.00	.00	1	1	2	1	3	18	15	1	15	1	1	99	1	0	0	1
1.0	.00	1.00	0	1	0	0	0	3	0	1	1	2	0	.00	.00	.00	.00	1	1	2	1	0	16	17	1	16	0	0	99	1	0	0	1
1.0	.00	1.00	0	1	0	0	0	3	0	1	1	2	0	.00	.00	1.00	.00	1	1	2	1	1	16	15	1	15	0	1	99	1	0	0	1
1.0	.00	1.00	0	1	0	0	0	3	0	1	1	2	0	.00	.00	1.00	.00	1	1	2	1	1	16	15	1	15	0	1	99	1	0	0	1
1.0	.00	1.00	0	1	0	0	0	3	0	1	1	2	0	1.00	.00	.00	.00	1	1	2	1	2	15	13	1	13	1	0	99	1	0	0	1
1.0	.00	1.00	0	1	0	0	0	3	0	1	1	2	0	1.00	.00	.00	.00	1	1	2	1	2	17	14	1	14	1	0	99	1	0	0	1
1.0	.00	1.00	0	1	0	0	0	3	0	1	1	2	0	1.00	.00	.00	.00	1	1	2	1	2	12	17	1	12	0	2	99	1	0	0	1
1.0	.00	1.00	0	0	0	0	1	2	0	1	1	2	0	1.00	.00	.00	.00	1	1	2	1	2	17	15	1	15	0	0	99	1	0	1	0
1.0	.00	1.00	0	0	0	0	0	1	0	1	1	2	1	1.00	.00	.00	.00	1	1	2	1	2	15	17	1	15	0	0	99	1	1	0	0
1.0	.00	1.00	0	1	0	0	0	3	0	1	1	2	0	1.00	.00	.00	.00	1	1	2	1	2	17	20	1	17	1	0	99	1	0	0	1
1.0	.00	1.00	0	1	0	0	0	3	0	1	1	2	0	1.00	.00	.00	.00	1	1	2	1	2	17	13	1	13	1	0	99	1	0	0	1
1.0	.00	1.00	0	1	0	0	0	3	0	1	1	2	0	.00	1.00	.00	.00	1	1	2	1	3	19	16	1	16	0	0	99	1	0	0	1
1.0	.00	1.00	0	1	0	0	0	3	0	1	1	2	0	1.00	.00	.00	.00	1	1	2	1	2	15	20	1	15	0	0	99	1	0	0	1
1.0	.00	1.00	0	1	0	0	0	3	0	1	1	2	0	1.00	.00	.00	.00	1	1	2	1	2	17	17	1	17	0	0	99	1	0	0	1
1.0	.00	1.00	0	1	0	0	0	3	0	1	1	2	0	1.00	.00	.00	.00	1	1	2	1	2	20	17	1	17	1	0	99	1	0	0	1
1.0	.00	1.00	0	1	0	0	0	3	0	1	1	2	0	1.00	.00	.00	.00	1	1	2	1	2	20	15	1	15	1	2	99	1	0	0	1
1.0	.00	1.00	0	1	0	0	0	3	0	1	1	2	0	1.00	.00	.00	.00	1	1	2	1	2	15	17	1	15	0	0	99	1	0	0	1
1.0	.00	1.00	0	1	0	0	0	3	0	1	1	2	0	1.00	.00	.00	.00	1	1	2	1	2	17	17	1	17	1	0	99	1	0	0	1
1.0	.00	1.00	0	1	0	0	0	3	0	1	1	2	0	1.00	.00	.00	.00	1	1	2	1	2	15	15	1	15	0	0	99	1	0	0	1
1.0	.00	1.00	0	1	0	0	0	3	0	1	1	2	0	.00	.00	1.00	.00	1	1	2	1	1	15	15	1	15	0	0	99	1	0	0	1
1.0	.00	1.00	0	1	0	0	0	3	0	1	1	2	0	1.00	.00	.00	.00	1	1	2	1	2	15	15	1	15	0	0	99	1	0	0	1
1.0	.00	1.00	0	0	0	0	0	1	0	1	1	2	1	1.00	.00	.00	.00	1	1	2	1	2	15	17	1	15	0	0	99	1	1	0	0
1.0	.00	1.00	0	0	1	0	1	1	0	1	1	2	1	.00	1.00	.00	.00	1	1	2	1	3	15	15	1	15	0	0	99	1	1	0	0
1.0	.00	1.00	0	1	0	0	0	1	0	1	1	2	1	1.00	.00	.00	.00	1	1	2	1	2	13	10	1	10	0	0	99	1	1	0	0
1.0	.00	1.00	0	1	0	0	0	3	0	1	1	2	0	1.00	.00	.00	.00	1	1	2	1	2	17	15	1	15	1	1	99	1	0	0	1
1.0	.00	1.00	0	1	0	0	0	3	0	1	1	2	0	1.00	.00	.00	.00	1	1	2	1	2	15	10	1	10	0	0	99	1	0	0	1
1.0	.00	1.00	0	1	0	0	0	3	0	1	1	2	0	1.00	.00	.00	.00	1	1	2	1	2	16	15	1	15	0	0	99	1	0	0	1
1.0	.00	1.00	0	1	0	0	0	3	0	1	1	2	0	1.00	.00	.00	.00	1	1	2	1	2	14	14	1	14	0	0	99	1	0	0	1
1.0	.00	1.00	0	0	0	0	1	2	0	1	1	2	0	1.00	.00	.00	.00	1	1	2	1	2	19	15	1	15	0	2	99	1	0	1	0
1.0	.00	1.00	0	0	1	0	0	1	0	1	1	2	1	1.00	.00	.00	.00	1	1	2	1	2	15	15	1	15	1	1	99	1	1	0	0
1.0	.00	1.00	0	1	0	0	0	3	0	1	1	2	0	1.00	.00	.00	.00	1	1	2	1	2	15	15	1	15	0	1	99	1	0	0	1
1.0	.00	1.00	0	1	0	0	0	3	0	1	1	2	0	1.00	.00	.00	.00	1	1	2	1	2	15	15	1	15	0	1	99	1	0	0	1
1.0	.00	1.00	0	1	0	0	0	3	0	1	1	2	0	1.00	.00	.00	.00	1	1	2	1	2	11	15	1	11	0	0	99	1	0	0	1
1.0	.00	1.00	0	1	0	0	0	3	0	1	1	2	0	1.00	.00	.00	.00	1	1	2	1	2	17	15	1	15	0	0	99	1	0	0	1
1.0	1.00	.00	0	1	0	0	0	3	0	1	2	1	0	1.00	.00	.00	.00	1	1	2	1	2	15	12	1	12	0	0	0	99	0	0	1
1.0	1.00	.00	0	0	1	0	0	1	0	1	2	1	1	.00	.00	1.00	.00	1	1	2	1	1	17	20	1	17	0	0	0	99	1	0	0
1.0	1.00	.00	0	0	1	0	0	1	0	1	2	1	1	1.00	.00	.00	.00	1	1	2	1	2	20	17	1	17	1	0	0	99	1	0	0
1.0	1.00	.00	1	1	0	0	0	3	0	1	2	1	0	.00	.00	1.00	.00	1	1	2	1	1	10	13	1	10	0	0	0	99	0	0	1
1.0	1.00	.00	0	1	0	0	0	3	0	1	2	1	0	1.00	.00	.00	.00	1	1	2	1	2	15	14	1	14	0	0	0	99	0	0	1
1.0	1.00	.00	0	1	0	0	0	3	0	1	2	1	0	1.00	.00	.00	.00	1	1	2	1	2	18	15	1	15	0	0	0	99	0	0	1
1.0	1.00	.00	0	1	0	0	0	3	0	1	2	1	0	.00	.00	1.00	.00	1	1	2	1	1	19	15	1	15	0	0	0	99	0	0	1
1.0	1.00	.00	0	1	0	0	0	3	0	1	2	1	0	.00	.00	1.00	.00	1	1	2	1	1	17	14	1	14	0	0	0	99	0	0	1
1.0	1.00	.00	0	1	0	0	0	3	0	1	2	1	0	1.00	.00	.00	.00	1	1	2	1	2	20	15	1	15	0	0	0	99	0	0	1
1.0	1.00	.00	0	0	1	0	0	1	0	1	2	1	1	.00	1.00	.00	.00	1	1	2	1	3	17	15	1	15	0	0	0	99	1	0	0
1.0	1.00	.00	0	0	1	0	0	1	0	1	2	1	1	.00	1.00	.00	.00	1	1	2	1	3	18	15	1	15	0	0	0	99	1	0	0
1.0	1.00	.00	0	0	1	0	0	1	0	1	2	1	1	.00	1.00	.00	.00	1	1	2	1	3	14	15	1	14	0	0	0	99	1	0	0
1.0	1.00	.00	0	0	0	0	1	1	0	1	2	1	1	.00	.00	1.00	.00	1	1	2	1	1	11	17	1	11	1	1	0	99	1	0	0
1.0	1.00	.00	0	0	0	0	1	1	0	1	2	1	1	1.00	.00	.00	.00	1	1	2	1	2	10	17	1	10	0	0	0	99	1	0	0
1.0	1.00	.00	0	0	0	0	1	1	0	1	2	1	1	1.00	.00	.00	.00	1	1	2	1	2	10	18	1	10	0	0	0	99	1	0	0
1.0	1.00	.00	0	1	0	0	1	1	0	1	2	1	1	1.00	.00	.00	.00	1	1	2	1	2	12	15	1	12	0	0	0	99	1	0	0
1.0	1.00	.00	0	1	0	0	0	3	0	1	2	1	0	.00	.00	1.00	.00	1	1	2	1	1	18	10	1	10	0	0	0	99	0	0	1
1.0	1.00	.00	0	0	1	0	0	1	0	1	2	1	1	1.00	.00	.00	.00	1	1	2	1	2	15	17	1	15	1	0	0	99	1	0	0
1.0	1.00	.00	0	0	0	0	1	2	0	1	2	1	0	1.00	.00	.00	.00	1	1	2	1	2	20	19	1	19	1	0	0	99	0	1	0
1.0	1.00	.00	0	0	1	0	0	1	0	1	2	1	1	.00	1.00	.00	.00	1	1	2	1	3	17	18	1	17	0	0	0	99	1	0	0
1.0	1.00	.00	0	1	0	0	0	3	0	1	2	1	0	1.00	.00	.00	.00	1	1	2	1	2	19	15	1	15	1	0	0	99	0	0	1
1.0	1.00	.00	0	1	0	0	0	3	0	1	2	1	0	1.00	.00	.00	.00	1	1	2	1	2	17	15	1	15	1	0	0	99	0	0	1
1.0	1.00	.00	0	1	0	0	0	3	0	1	2	1	0	1.00	.00	.00	.00	1	1	2	1	2	14	16	1	14	1	0	0	99	0	0	1
1.0	1.00	.00	0	1	0	0	0	3	0	1	2	1	0	1.00	.00	.00	.00	1	1	2	1	2	20	15	1	15	1	0	0	99	0	0	1
1.0	1.00	.00	0	0	1	0	1	1	0	1	2	1	1	1.00	.00	.00	.00	1	1	2	1	2	15	18	1	15	1	1	0	99	1	0	0
1.0	1.00	.00	0	0	1	0	1	1	0	1	2	1	1	.00	1.00	.00	.00	1	1	2	1	3	20	15	1	15	0	1	0	99	1	0	0
1.0	1.00	.00	0	1	0	0	0	1	0	1	2	1	1	1.00	.00	.00	.00	1	1	2	1	2	19	14	1	14	1	1	0	99	1	0	0
1.0	1.00	.00	0	1	0	0	0	3	0	1	2	1	0	1.00	.00	.00	.00	1	1	2	1	2	15	16	1	15	1	1	0	99	0	0	1
1.0	1.00	.00	0	0	1	0	1	1	0	1	2	1	1	1.00	.00	.00	.00	1	1	2	1	2	14	15	1	15	0	1	0	99	1	0	0
1.0	1.00	.00	0	1	0	0	0	3	0	1	2	1	0	1.00	.00	.00	.00	1	1	2	1	2	14	16	1	14	0	1	0	99	0	0	1
1.0	1.00	.00	0	0	0	0	0	1	0	1	2	1	1	1.00	.00	.00	.00	1	1	2	1	2	17	15	1	15	1	0	0	99	1	0	0
1.0	1.00	.00	0	0	1	0	0	1	0	1	2	1	1	.00	.00	1.00	.00	1	1	2	1	1	16	17	1	16	0	0	0	99	1	0	0
1.0	1.00	.00	0	1	0	0	0	3	1	1	2	1	0	1.00	.00	.00	.00	1	1	2	1	2	16	15	1	15	1	0	1	99	0	0	1
1.0	1.00	.00	0	1	0	0	0	3	1	1	2	1	0	1.00	.00	.00	.00	1	1	2	1	2	17	14	1	14	0	0	1	99	0	0	1
1.0	1.00	.00	0	1	0	0	0	3	1	1	2	1	0	.00	1.00	.00	.00	1	1	2	1	3	17	15	1	15	0	0	1	99	0	0	1
1.0	1.00	.00	0	0	1	0	0	1	1	1	2	1	1	.00	.00	.00	.00	1	1	2	1	0	17	15	1	15	1	0	1	99	1	0	0
1.0	1.00	.00	0	0	0	0	0	1	1	1	2	1	1	.00	.00	.00	.00	1	1	2	1	0	17	18	1	17	1	1	1	99	1	0	0
1.0	1.00	.00	0	0	1	0	1	1	1	1	2	1	1	1.00	.00	.00	.00	1	1	2	1	2	16	15	1	15	0	0	1	99	1	0	0
1.0	1.00	.00	0	0	1	0	1	1	1	1	2	1	1	.00	.00	.00	.00	1	1	2	1	0	15	10	1	10	0	0	1	99	1	0	0
1.0	1.00	.00	0	1	0	0	0	3	1	1	2	1	0	.00	.00	1.00	.00	1	1	2	1	1	13	17	1	13	0	1	1	99	0	0	1
1.0	1.00	.00	0	1	0	0	1	1	0	1	2	1	1	1.00	.00	.00	.00	1	1	2	1	2	15	20	1	15	1	1	1	99	1	0	0
1.0	1.00	.00	0	1	0	0	0	3	0	1	2	1	0	1.00	.00	.00	.00	1	1	2	1	2	14	15	1	14	1	0	1	99	0	0	1
1.0	1.00	.00	0	1	0	0	0	3	0	1	2	1	0	.00	1.00	.00	.00	1	1	2	1	3	15	14	1	14	0	1	1	99	0	0	1
1.0	1.00	.00	0	1	0	0	0	3	0	1	2	1	0	.00	1.00	.00	.00	1	1	2	1	3	15	18	1	15	0	0	1	99	0	0	1
1.0	1.00	.00	0	1	0	0	0	1	0	1	2	1	1	.00	.00	1.00	.00	1	1	2	1	1	15	17	1	15	1	0	1	99	1	0	0
1.0	1.00	.00	0	1	0	0	1	1	1	1	2	1	1	1.00	.00	.00	.00	1	1	2	1	2	15	15	1	15	0	1	1	99	1	0	0
1.0	1.00	.00	0	1	0	0	1	1	1	1	2	1	1	1.00	.00	.00	.00	1	1	2	1	2	14	10	1	10	1	0	1	99	1	0	0
1.0	1.00	.00	0	1	0	0	0	1	0	1	2	1	1	.00	.00	1.00	.00	1	1	2	1	1	11	14	1	11	0	0	1	99	1	0	0
1.0	1.00	.00	0	1	0	0	0	1	0	1	2	1	1	.00	1.00	.00	.00	1	1	2	1	3	14	14	1	14	0	0	1	99	1	0	0
1.0	1.00	.00	0	1	0	0	0	1	0	1	2	1	1	.00	1.00	.00	.00	1	1	2	1	3	20	15	1	15	0	0	1	99	1	0	0
1.0	1.00	.00	0	1	0	0	0	3	0	1	2	1	0	.00	1.00	.00	.00	1	1	2	1	3	20	14	1	14	0	0	1	99	0	0	1
1.0	1.00	.00	0	1	0	0	0	3	0	1	2	1	0	.00	1.00	.00	.00	1	1	2	1	3	17	15	1	15	0	0	1	99	0	0	1
1.0	1.00	.00	0	1	1	0	0	3	0	1	2	1	0	1.00	.00	.00	.00	1	1	2	1	2	17	15	1	15	0	0	1	99	0	0	1
1.0	1.00	.00	0	1	1	0	0	3	0	1	2	1	0	.00	1.00	.00	.00	1	1	2	1	3	17	14	1	14	0	0	1	99	0	0	1
1.0	1.00	1.00	0	0	1	0	0	1	0	1	2	2	1	1.00	.00	.00	.00	1	1	2	1	2	15	15	1	15	1	1	0	0	1	0	0
1.0	1.00	1.00	0	0	1	0	0	1	0	1	2	2	1	.00	.00	1.00	.00	1	1	2	1	1	20	20	1	20	1	1	0	0	1	0	0
1.0	1.00	1.00	0	1	0	0	0	3	0	1	2	2	0	.00	.00	1.00	.00	1	1	2	1	1	16	16	1	16	1	0	0	0	0	0	1
1.0	1.00	1.00	0	0	0	0	1	1	0	1	2	2	1	1.00	.00	.00	.00	1	1	2	1	2	15	15	1	15	0	3	0	0	1	0	0
1.0	1.00	1.00	0	0	1	0	1	1	0	1	2	2	1	1.00	.00	.00	.00	1	1	2	1	2	20	20	1	20	0	0	0	0	1	0	0
1.0	1.00	1.00	0	1	0	0	0	1	0	1	2	2	1	1.00	.00	.00	.00	1	1	2	1	2	10	10	1	10	0	2	0	0	1	0	0
1.0	1.00	1.00	0	0	1	0	0	1	0	1	2	2	1	.00	1.00	.00	.00	1	1	2	1	3	17	17	1	17	0	2	0	0	1	0	0
1.0	1.00	1.00	0	0	1	0	0	1	0	1	2	2	1	.00	1.00	.00	.00	1	1	2	1	3	20	20	1	20	1	3	0	0	1	0	0
1.0	1.00	1.00	0	1	0	0	0	1	0	1	2	2	1	1.00	.00	.00	.00	1	1	2	1	2	15	15	1	15	0	2	0	0	1	0	0
1.0	1.00	1.00	0	1	0	0	0	1	0	1	2	2	1	1.00	.00	.00	.00	1	1	2	1	2	16	16	1	16	0	0	0	0	1	0	0
1.0	1.00	1.00	0	1	0	0	0	1	0	1	2	2	1	1.00	.00	.00	.00	1	1	2	1	2	18	18	1	18	0	0	0	0	1	0	0
1.0	1.00	1.00	0	0	0	0	1	1	0	1	2	2	1	.00	.00	1.00	.00	1	1	2	1	1	15	15	1	15	0	2	0	0	1	0	0
1.0	1.00	1.00	0	0	0	0	1	2	0	1	2	2	0	1.00	.00	.00	.00	1	1	2	1	2	18	18	1	18	0	0	0	0	0	1	0
1.0	1.00	1.00	0	1	1	0	0	1	0	1	2	2	1	1.00	.00	.00	.00	1	1	2	1	2	10	10	1	10	0	0	0	0	1	0	0
1.0	1.00	1.00	0	0	1	0	0	1	0	1	2	2	1	.00	.00	1.00	.00	1	1	2	1	1	20	20	1	20	1	0	0	0	1	0	0
1.0	1.00	1.00	0	0	0	0	1	2	0	1	2	2	0	1.00	.00	.00	.00	1	1	2	1	2	15	15	1	15	1	0	0	0	0	1	0
1.0	1.00	1.00	0	1	0	0	0	1	0	1	2	2	1	1.00	.00	.00	.00	1	1	2	1	2	15	15	1	15	1	1	0	0	1	0	0
1.0	1.00	1.00	0	1	0	0	0	1	0	1	2	2	1	1.00	.00	.00	.00	1	1	2	1	2	14	14	1	14	0	0	0	0	1	0	0
1.0	1.00	1.00	0	1	0	0	1	1	1	1	2	2	1	1.00	.00	.00	.00	1	1	2	1	2	14	14	1	14	0	3	0	0	1	0	0
1.0	1.00	1.00	0	1	0	0	1	1	1	1	2	2	1	1.00	.00	.00	.00	1	1	2	1	2	15	15	1	15	1	2	0	0	1	0	0
1.0	1.00	1.00	0	1	0	0	1	1	1	1	2	2	1	1.00	.00	.00	.00	1	1	2	1	2	14	14	1	14	0	2	0	0	1	0	0
1.0	1.00	1.00	0	1	0	0	1	1	1	1	2	2	1	1.00	.00	.00	.00	1	1	2	1	2	12	12	1	12	0	0	0	0	1	0	0
1.0	1.00	1.00	0	1	0	0	1	1	1	1	2	2	1	1.00	.00	.00	.00	1	1	2	1	2	15	15	1	15	0	0	0	0	1	0	0
1.0	1.00	1.00	0	1	0	0	0	1	1	1	2	2	1	1.00	.00	.00	.00	1	1	2	1	2	16	16	1	16	0	0	0	0	1	0	0
1.0	1.00	1.00	0	1	0	0	0	1	1	1	2	2	1	1.00	.00	.00	.00	1	1	2	1	2	15	15	1	15	0	0	0	0	1	0	0
1.0	1.00	1.00	0	1	0	0	0	1	1	1	2	2	1	.00	.00	1.00	.00	1	1	2	1	1	15	15	1	15	0	0	0	0	1	0	0
1.0	1.00	1.00	0	0	1	0	0	1	1	1	2	2	1	.00	.00	1.00	.00	1	1	2	1	1	20	20	1	20	0	0	0	0	1	0	0
1.0	1.00	1.00	0	0	1	0	0	1	1	1	2	2	1	.00	.00	.00	.00	1	1	2	1	0	17	17	1	17	0	0	0	0	1	0	0
1.0	1.00	1.00	0	0	0	0	0	1	1	1	2	2	1	1.00	.00	.00	.00	1	1	2	1	2	15	15	1	15	0	1	0	0	1	0	0
1.0	1.00	1.00	0	0	1	0	0	1	1	1	2	2	1	.00	.00	1.00	.00	1	1	2	1	1	21	21	1	21	1	1	0	0	1	0	0
1.0	1.00	1.00	0	1	0	0	1	1	0	1	2	2	1	1.00	.00	.00	.00	1	1	2	1	2	12	12	1	12	0	0	0	0	1	0	0
1.0	1.00	1.00	0	1	0	0	0	1	0	1	2	2	1	1.00	.00	.00	.00	1	1	2	1	2	15	15	1	15	0	0	0	0	1	0	0
1.0	1.00	1.00	0	1	0	0	0	1	0	1	2	2	1	.00	1.00	.00	.00	1	1	2	1	3	17	17	1	17	1	2	0	0	1	0	0
1.0	1.00	1.00	0	1	0	0	0	1	0	1	2	2	1	.00	.00	1.00	.00	1	1	2	1	1	16	16	1	16	0	1	0	0	1	0	0
1.0	1.00	1.00	0	0	1	0	0	1	0	1	2	2	1	.00	1.00	.00	.00	1	1	2	1	3	18	18	1	18	0	2	0	0	1	0	0
1.0	1.00	1.00	0	0	1	0	1	1	0	1	2	2	1	1.00	.00	.00	.00	1	1	2	1	2	15	15	1	15	1	0	0	0	1	0	0
1.0	1.00	1.00	0	0	0	0	1	2	0	1	2	2	0	1.00	.00	.00	.00	1	1	2	1	2	18	18	1	18	1	0	0	0	0	1	0
1.0	1.00	1.00	0	1	0	0	1	1	1	1	2	2	1	1.00	.00	.00	.00	1	1	2	1	2	10	10	1	10	1	2	0	0	1	0	0
1.0	1.00	1.00	0	1	0	0	1	1	1	1	2	2	1	1.00	.00	.00	.00	1	1	2	1	2	10	10	1	10	1	0	0	0	1	0	0
1.0	1.00	1.00	0	0	1	0	0	1	1	1	2	2	1	1.00	.00	.00	.00	1	1	2	1	2	17	17	1	17	0	0	0	0	1	0	0
1.0	1.00	1.00	0	0	1	0	0	1	1	1	2	2	1	.00	.00	.00	.00	1	1	2	1	0	15	15	1	15	1	0	0	0	1	0	0
1.0	1.00	1.00	0	1	0	0	0	3	0	1	2	2	0	1.00	.00	.00	.00	1	1	2	1	2	15	15	1	15	1	0	0	0	0	0	1
1.0	1.00	1.00	0	1	0	0	0	1	0	1	2	2	1	.00	.00	1.00	.00	1	1	2	1	1	18	18	1	18	0	0	0	0	1	0	0
1.0	1.00	1.00	0	1	0	0	0	1	0	1	2	2	1	.00	.00	.00	.00	1	1	2	1	0	16	16	1	16	0	3	0	0	1	0	0
1.0	1.00	1.00	0	0	1	0	0	1	0	1	2	2	1	1.00	.00	.00	.00	1	1	2	1	2	18	18	1	18	1	0	0	0	1	0	0
1.0	1.00	1.00	0	0	1	0	1	2	0	1	2	2	0	1.00	.00	.00	.00	1	1	2	1	2	17	17	1	17	1	0	0	0	0	1	0
1.0	1.00	1.00	0	0	1	0	0	1	0	1	2	2	1	1.00	.00	.00	.00	1	1	2	1	2	17	17	1	17	0	0	0	0	1	0	0
1.0	1.00	1.00	0	0	1	0	0	1	0	1	2	2	1	1.00	.00	.00	.00	1	1	2	1	2	17	17	1	17	1	2	0	0	1	0	0
1.0	1.00	1.00	0	1	0	0	0	3	0	1	2	2	0	1.00	.00	.00	.00	1	1	2	1	2	15	15	1	15	0	0	0	0	0	0	1
1.0	1.00	1.00	0	1	0	0	1	1	1	1	2	2	1	1.00	.00	.00	.00	1	1	2	1	2	15	15	1	15	0	0	0	0	1	0	0
1.0	1.00	1.00	0	1	0	0	0	1	1	1	2	2	1	.00	1.00	.00	.00	1	1	2	1	3	16	16	1	16	1	0	0	0	1	0	0
1.0	1.00	1.00	0	1	0	0	0	1	1	1	2	2	1	.00	.00	.00	.00	1	1	2	1	0	17	17	1	17	1	0	0	0	1	0	0
1.0	1.00	1.00	0	1	0	0	0	1	1	1	2	2	1	1.00	.00	.00	.00	1	1	2	1	2	15	15	1	15	1	0	0	0	1	0	0
1.0	1.00	1.00	0	1	0	0	0	1	1	1	2	2	1	1.00	.00	.00	.00	1	1	2	1	2	10	10	1	10	0	0	0	0	1	0	0
1.0	1.00	1.00	0	1	0	0	1	1	0	1	2	2	1	.00	.00	1.00	.00	1	1	2	1	1	15	15	1	15	0	0	0	0	1	0	0
1.0	1.00	1.00	0	1	0	0	0	1	0	1	2	2	1	1.00	.00	.00	.00	1	1	2	1	2	15	15	1	15	0	0	0	0	1	0	0
1.0	1.00	1.00	0	1	0	0	0	1	0	1	2	2	1	.00	1.00	.00	.00	1	1	2	1	3	14	14	1	14	1	2	0	0	1	0	0
1.0	1.00	1.00	0	1	0	0	0	1	0	1	2	2	1	.00	.00	1.00	.00	1	1	2	1	1	16	16	1	16	0	0	0	0	1	0	0
1.0	1.00	1.00	0	1	0	0	0	3	0	1	2	2	0	1.00	.00	.00	.00	1	1	2	1	2	13	13	1	13	0	0	0	0	0	0	1
1.0	1.00	1.00	0	0	0	0	1	2	0	1	2	2	0	.00	1.00	.00	.00	1	1	2	1	3	20	20	1	20	0	0	0	0	0	1	0
1.0	1.00	1.00	0	0	1	0	0	1	1	1	2	2	1	.00	.00	.00	.00	1	1	2	1	0	15	15	1	15	0	1	0	0	1	0	0
1.0	1.00	1.00	0	1	0	0	0	3	0	1	2	2	0	.00	1.00	.00	.00	1	1	2	1	3	14	14	1	14	1	0	0	0	0	0	1
1.0	1.00	1.00	0	1	0	0	1	1	1	1	2	2	1	.00	.00	1.00	.00	1	1	2	1	1	15	15	1	15	0	0	0	0	1	0	0
1.0	1.00	1.00	0	1	0	0	1	1	1	1	2	2	1	.00	1.00	.00	.00	1	1	2	1	3	15	15	1	15	0	0	0	0	1	0	0
1.0	1.00	1.00	0	1	0	0	1	1	1	1	2	2	1	1.00	.00	.00	.00	1	1	2	1	2	15	15	1	15	0	3	0	0	1	0	0
1.0	1.00	1.00	0	0	0	0	1	1	1	1	2	2	1	.00	.00	.00	.00	1	1	2	1	0	17	17	1	17	0	0	0	0	1	0	0
1.0	1.00	1.00	0	0	1	0	0	1	1	1	2	2	1	1.00	.00	.00	.00	1	1	2	1	2	18	18	1	18	0	3	0	0	1	0	0
1.0	1.00	1.00	0	1	0	0	0	3	0	1	2	2	0	1.00	.00	.00	.00	1	1	2	1	2	17	17	1	17	1	3	0	0	0	0	1
1.0	1.00	1.00	0	1	0	0	1	1	1	1	2	2	1	1.00	.00	.00	.00	1	1	2	1	2	15	15	1	15	1	1	1	0	1	0	0
1.0	1.00	1.00	0	1	0	0	1	1	1	1	2	2	1	1.00	.00	.00	.00	1	1	2	1	2	15	15	1	15	0	0	1	0	1	0	0
1.0	1.00	1.00	0	1	0	0	1	1	0	1	2	2	1	1.00	.00	.00	.00	1	1	2	1	2	17	17	1	17	0	1	1	0	1	0	0
1.0	1.00	1.00	0	1	0	0	1	1	0	1	2	2	1	1.00	.00	.00	.00	1	1	2	1	2	20	20	1	20	0	1	1	0	1	0	0
1.0	1.00	1.00	0	0	1	0	1	2	0	1	2	2	0	.00	.00	1.00	.00	1	1	2	1	1	15	15	1	15	1	0	1	1	0	1	0
1.0	1.00	1.00	0	1	0	0	1	1	1	1	2	2	1	.00	.00	.00	.00	1	1	2	1	0	15	15	1	15	0	0	1	1	1	0	0
1.0	1.00	1.00	0	0	0	0	1	1	1	1	2	2	1	.00	.00	.00	.00	1	1	2	1	0	15	15	1	15	0	0	1	1	1	0	0
1.0	1.00	1.00	0	0	0	0	1	1	1	1	2	2	1	.00	1.00	.00	.00	1	1	2	1	3	20	20	1	20	1	2	1	1	1	0	0
1.0	1.00	1.00	0	0	0	0	1	1	1	1	2	2	1	.00	.00	.00	.00	1	1	2	1	0	17	17	1	17	0	2	1	1	1	0	0
1.0	1.00	1.00	0	0	0	0	1	1	1	1	2	2	1	.00	1.00	.00	.00	1	1	2	1	3	15	15	1	15	0	0	1	1	1	0	0
1.0	1.00	1.00	0	0	0	0	1	1	1	1	2	2	1	.00	1.00	.00	.00	1	1	2	1	3	15	15	1	15	1	2	1	1	1	0	0
1.0	1.00	1.00	0	0	1	0	1	1	1	1	2	2	1	.00	.00	.00	.00	1	1	2	1	0	15	15	1	15	1	0	1	1	1	0	0
1.0	1.00	1.00	0	0	1	0	0	1	0	1	2	2	1	1.00	.00	.00	.00	1	1	2	1	2	10	10	1	10	0	0	1	1	1	0	0
1.0	1.00	1.00	0	0	0	0	1	2	1	1	2	2	0	1.00	.00	.00	.00	1	1	2	1	2	20	20	1	20	0	1	1	1	0	1	0
1.0	1.00	1.00	0	0	0	0	1	2	1	1	2	2	0	.00	1.00	.00	.00	1	1	2	1	3	14	14	1	14	1	1	1	1	0	1	0
1.0	1.00	1.00	0	0	1	0	0	2	1	1	2	2	0	.00	1.00	.00	.00	1	1	2	1	3	17	17	1	17	0	3	1	1	0	1	0
1.0	1.00	1.00	0	0	0	0	1	2	1	1	2	2	0	.00	.00	.00	.00	1	1	2	1	0	17	17	1	17	1	2	1	1	0	1	0
1.0	1.00	1.00	0	0	0	0	1	2	0	1	2	2	0	1.00	.00	.00	.00	1	1	2	1	2	17	17	1	17	1	0	1	1	0	1	0
1.0	1.00	1.00	0	1	0	0	0	3	0	1	2	2	0	.00	1.00	.00	.00	1	1	2	1	3	20	20	1	20	0	0	1	1	0	0	1
1.0	1.00	1.00	0	0	1	0	0	1	0	1	2	2	1	1.00	.00	.00	.00	1	1	2	1	2	20	20	1	20	0	0	1	1	1	0	0
1.0	1.00	1.00	0	1	0	0	0	3	0	1	2	2	0	1.00	.00	.00	.00	1	1	2	1	2	18	18	1	18	0	0	1	1	0	0	1
1.0	1.00	1.00	0	1	0	0	0	3	0	1	2	2	0	1.00	.00	.00	.00	1	1	2	1	2	14	14	1	14	0	0	1	1	0	0	1
1.0	1.00	1.00	0	1	0	0	0	1	0	1	2	2	1	.00	.00	1.00	.00	1	1	2	1	1	17	17	1	17	1	2	1	1	1	0	0
1.0	1.00	1.00	0	1	0	0	0	1	0	1	2	2	1	1.00	.00	.00	.00	1	1	2	1	2	15	15	1	15	0	0	1	1	1	0	0
1.0	1.00	1.00	0	0	1	0	1	1	0	1	2	2	1	1.00	.00	.00	.00	1	1	2	1	2	15	15	1	15	0	0	1	1	1	0	0
1.0	1.00	1.00	0	0	1	0	0	2	0	1	2	2	0	1.00	.00	.00	.00	1	1	2	1	2	20	20	1	20	0	0	1	1	0	1	0
1.0	1.00	1.00	0	1	0	0	0	3	0	1	2	2	0	1.00	.00	.00	.00	1	1	2	1	2	17	17	1	17	0	0	1	1	0	0	1
1.0	1.00	1.00	0	1	0	0	0	3	0	1	2	2	0	1.00	.00	.00	.00	1	1	2	1	2	15	15	1	15	0	2	1	1	0	0	1
1.0	1.00	1.00	0	1	0	0	0	3	0	1	2	2	0	.00	.00	1.00	.00	1	1	2	1	1	20	20	1	20	1	0	1	1	0	0	1
1.0	1.00	1.00	0	1	0	0	0	3	0	1	2	2	0	1.00	.00	.00	.00	1	1	2	1	2	15	15	1	15	1	0	1	1	0	0	1
1.0	1.00	1.00	0	1	0	0	0	3	0	1	2	2	0	1.00	.00	.00	.00	1	1	2	1	2	17	17	1	17	1	0	1	1	0	0	1
1.0	1.00	1.00	0	1	0	0	0	3	0	1	2	2	0	.00	1.00	.00	.00	1	1	2	1	3	20	20	1	20	0	0	1	1	0	0	1
1.0	1.00	1.00	0	1	1	0	0	3	0	1	2	2	0	1.00	.00	.00	.00	1	1	2	1	2	15	15	1	15	0	0	1	1	0	0	1
1.0	1.00	1.00	0	0	1	0	0	1	0	1	2	2	1	1.00	.00	.00	.00	1	1	2	1	2	21	21	1	21	1	0	1	1	1	0	0
1.0	1.00	1.00	0	0	0	0	1	2	0	1	2	2	0	1.00	.00	.00	.00	1	1	2	1	2	21	21	1	21	0	0	1	1	0	0	0
1.0	1.00	1.00	0	0	1	0	0	1	0	1	2	2	1	1.00	.00	.00	.00	1	1	2	1	2	18	18	1	18	0	0	1	1	1	0	0
1.0	1.00	1.00	0	0	1	0	0	1	0	1	2	2	1	.00	.00	1.00	.00	1	1	2	1	1	19	19	1	19	0	0	1	1	1	0	0
1.0	1.00	1.00	0	0	1	0	0	1	0	1	2	2	1	1.00	.00	.00	.00	1	1	2	1	2	17	17	1	17	0	1	1	1	1	0	0
1.0	1.00	1.00	0	0	0	0	0	1	0	1	2	2	1	1.00	.00	.00	.00	1	1	2	1	2	17	17	1	17	0	0	1	1	1	0	0
1.0	1.00	1.00	0	1	0	0	0	3	0	1	2	2	0	1.00	.00	.00	.00	1	1	2	1	2	15	15	1	15	1	0	1	1	0	0	1
1.0	1.00	1.00	0	0	1	0	0	1	0	1	2	2	1	1.00	.00	.00	.00	1	1	2	1	2	12	12	1	12	0	3	1	1	1	0	0
1.0	1.00	1.00	0	1	0	0	0	3	0	1	2	2	0	1.00	.00	.00	.00	1	1	2	1	2	15	15	1	15	0	0	1	1	0	0	1
1.0	1.00	1.00	0	1	0	0	0	1	0	1	2	2	1	1.00	.00	.00	.00	1	1	2	1	2	10	10	1	10	0	1	1	1	1	0	0
1.0	1.00	1.00	0	1	0	0	0	3	0	1	2	2	0	1.00	.00	.00	.00	1	1	2	1	2	10	10	1	10	0	0	1	1	0	0	1
1.0	1.00	1.00	0	1	0	0	0	3	0	1	2	2	0	1.00	.00	.00	.00	1	1	2	1	2	12	12	1	12	0	0	1	1	0	0	1
1.0	1.00	1.00	0	1	0	0	0	3	0	1	2	2	0	.00	.00	1.00	.00	1	1	2	1	1	15	15	1	15	0	3	1	1	0	0	1
1.0	1.00	1.00	0	1	0	0	0	3	0	1	2	2	0	1.00	.00	.00	.00	1	1	2	1	2	20	20	1	20	0	2	1	1	0	0	1
1.0	1.00	1.00	0	1	0	0	0	3	0	1	2	2	0	1.00	.00	.00	.00	1	1	2	1	2	16	16	1	16	0	0	1	1	0	0	1
1.0	1.00	1.00	0	1	0	0	0	3	0	1	2	2	0	1.00	.00	.00	.00	1	1	2	1	2	16	16	1	16	0	0	1	1	0	0	1
1.0	1.00	1.00	0	1	1	0	0	3	0	1	2	2	0	1.00	.00	.00	.00	1	1	2	1	2	12	12	1	12	0	0	1	1	0	0	1
1.0	1.00	1.00	0	1	1	0	0	3	0	1	2	2	0	1.00	.00	.00	.00	1	1	2	1	2	14	14	1	14	0	0	1	1	0	0	1
1.0	1.00	1.00	0	0	1	0	0	1	0	1	2	2	1	.00	1.00	.00	.00	1	1	2	1	3	15	15	1	15	0	0	1	1	1	0	0
1.0	1.00	1.00	0	0	1	0	0	1	0	1	2	2	1	.00	1.00	.00	.00	1	1	2	1	3	17	17	1	17	1	0	1	1	1	0	0
1.0	1.00	1.00	0	0	1	0	0	1	0	1	2	2	1	1.00	.00	.00	.00	1	1	2	1	2	15	15	1	15	0	0	1	1	1	0	0
1.0	1.00	1.00	0	0	1	0	1	1	0	1	2	2	1	1.00	.00	.00	.00	1	1	2	1	2	18	18	1	18	1	0	1	1	1	0	0
1.0	1.00	1.00	0	0	1	0	0	1	0	1	2	2	1	1.00	.00	.00	.00	1	1	2	1	2	16	16	1	16	0	3	1	1	1	0	0
1.0	1.00	1.00	0	0	0	0	0	1	0	1	2	2	1	1.00	.00	.00	.00	1	1	2	1	2	17	17	1	17	0	3	1	1	1	0	0
1.0	1.00	1.00	0	1	0	0	0	3	0	1	2	2	0	1.00	.00	.00	.00	1	1	2	1	2	19	19	1	19	1	0	1	1	0	0	1
1.0	1.00	1.00	0	1	0	0	0	1	0	1	2	2	1	.00	1.00	.00	.00	1	1	2	1	3	18	18	1	18	0	2	1	1	1	0	0
1.0	1.00	1.00	0	1	0	0	0	1	0	1	2	2	1	1.00	.00	.00	.00	1	1	2	1	2	15	15	1	15	1	0	1	1	1	0	0
1.0	1.00	1.00	0	1	0	0	0	3	0	1	2	2	0	1.00	.00	.00	.00	1	1	2	1	2	15	15	1	15	1	0	1	1	0	0	1
1.0	1.00	1.00	0	1	0	0	0	3	0	1	2	2	0	1.00	.00	.00	.00	1	1	2	1	2	17	17	1	17	0	0	1	1	0	0	1
1.0	1.00	1.00	0	1	0	0	0	3	0	1	2	2	0	1.00	.00	.00	.00	1	1	2	1	2	13	13	1	13	0	1	1	1	0	0	1
1.0	1.00	1.00	0	1	0	0	0	3	0	1	2	2	0	1.00	.00	.00	.00	1	1	2	1	2	14	14	1	14	1	0	1	1	0	0	1
1.0	1.00	1.00	0	1	0	0	0	3	0	1	2	2	0	1.00	.00	.00	.00	1	1	2	1	2	15	15	1	15	0	1	1	1	0	0	1
1.0	.00	1.00	0	0	1	1	0	1	0	1	0	2	1	.00	1.00	.00	.00	0	1	1	1	3	99	17	1	17	99	0	99	0	1	0	0
1.0	.00	1.00	0	1	99	1	99	1	1	1	0	2	1	.00	1.00	.00	.00	0	1	1	1	3	99	16	1	16	99	0	99	0	1	0	0
1.0	.00	1.00	0	1	99	1	99	1	1	1	0	2	1	1.00	.00	.00	.00	0	1	1	1	2	99	15	1	15	99	1	99	0	1	0	0
1.0	.00	1.00	0	0	1	1	0	1	0	1	0	2	1	.00	1.00	.00	.00	0	1	1	1	3	99	17	1	17	99	0	99	0	1	0	0
1.0	.00	1.00	0	0	1	1	0	1	0	1	0	2	1	.00	1.00	.00	.00	0	1	1	1	3	99	17	1	17	99	0	99	0	1	0	0
1.0	1.00	.00	0	1	99	1	99	1	0	1	2	0	1	.00	1.00	.00	.00	1	0	1	1	3	20	99	1	20	1	99	0	99	1	0	0
1.0	1.00	.00	1	1	99	1	99	1	1	1	2	0	1	1.00	.00	.00	.00	1	0	1	1	2	12	99	1	12	0	99	0	99	1	0	0
1.0	1.00	.00	1	1	99	1	99	1	1	1	2	0	1	1.00	.00	.00	.00	1	0	1	1	2	15	99	1	15	0	99	0	99	1	0	0
1.0	1.00	.00	1	1	99	1	99	1	1	1	2	0	1	1.00	.00	.00	.00	1	0	1	1	2	15	99	1	15	0	99	0	99	1	0	0
1.0	1.00	.00	0	1	99	1	99	1	1	1	2	0	1	1.00	.00	.00	.00	1	0	1	1	2	20	99	1	20	0	99	0	99	1	0	0
1.0	1.00	.00	0	1	99	1	99	1	1	1	2	0	1	1.00	.00	.00	.00	1	0	1	1	2	10	99	1	10	0	99	0	99	1	0	0
1.0	1.00	.00	0	1	99	1	99	1	0	1	2	0	1	1.00	.00	.00	.00	1	0	1	1	2	15	99	1	15	0	99	1	99	1	0	0
1.0	1.00	.00	1	1	99	1	99	1	1	1	2	0	1	.00	1.00	.00	.00	1	0	1	1	3	14	99	1	14	0	99	1	99	1	0	0
1.0	1.00	.00	1	1	99	1	99	1	1	1	2	0	1	1.00	.00	.00	.00	1	0	1	1	2	18	99	1	18	0	99	1	99	1	0	0
1.0	1.00	.00	0	1	99	1	99	1	1	1	2	0	1	.00	1.00	.00	.00	1	0	1	1	3	13	99	1	13	1	99	1	99	1	0	0
1.0	1.00	.00	1	1	99	1	99	1	1	1	2	0	1	.00	1.00	.00	.00	1	0	1	1	3	17	99	1	17	0	99	1	99	1	0	0
1.0	1.00	.00	1	1	99	1	99	1	1	1	2	0	1	.00	1.00	.00	.00	1	0	1	1	3	20	99	1	20	0	99	1	99	1	0	0
1.0	1.00	.00	0	1	99	1	99	1	1	1	2	0	1	.00	1.00	.00	.00	1	0	1	1	3	15	99	1	15	0	99	1	99	1	0	0
1.0	1.00	.00	0	1	99	1	99	1	1	1	2	0	1	.00	.00	1.00	.00	1	0	1	1	1	20	99	1	20	0	99	1	99	1	0	0
1.0	1.00	.00	0	1	99	1	99	1	1	1	2	0	1	.00	.00	1.00	.00	1	0	1	1	1	14	99	1	14	0	99	1	99	1	0	0
1.0	1.00	.00	1	1	99	1	99	1	1	1	2	0	1	1.00	.00	.00	.00	1	0	1	1	2	14	99	1	14	0	99	1	99	1	0	0
1.0	1.00	.00	1	1	99	1	99	1	1	1	2	0	1	1.00	.00	.00	.00	1	0	1	1	2	14	99	1	14	0	99	1	99	1	0	0
1.0	1.00	.00	1	1	99	1	99	1	1	1	2	0	1	1.00	.00	.00	.00	1	0	1	1	2	14	99	1	14	0	99	1	99	1	0	0
1.0	1.00	.00	1	1	99	1	99	1	1	1	2	0	1	1.00	.00	.00	.00	1	0	1	1	2	17	99	1	17	0	99	1	99	1	0	0
1.0	1.00	.00	1	1	99	1	99	1	1	1	2	0	1	1.00	.00	.00	.00	1	0	1	1	2	17	99	1	17	0	99	1	99	1	0	0
1.0	1.00	.00	1	1	99	1	99	1	1	1	2	0	1	.00	1.00	.00	.00	1	0	1	1	3	20	99	1	20	0	99	1	99	1	0	0
1.0	1.00	.00	1	1	99	1	99	2	1	1	2	0	0	1.00	.00	.00	.00	1	0	1	1	2	15	99	1	15	0	99	1	99	0	1	0
1.0	1.00	.00	1	1	99	1	99	1	1	1	2	0	1	.00	.00	1.00	.00	1	0	1	1	1	15	99	1	15	0	99	1	99	1	0	0
1.0	1.00	.00	1	1	99	1	99	1	1	1	2	0	1	.00	.00	1.00	.00	1	0	1	1	1	14	99	1	14	0	99	1	99	1	0	0
1.0	1.00	.00	1	1	99	1	99	1	1	1	2	0	1	.00	1.00	.00	.00	1	0	1	1	3	14	99	1	14	0	99	1	99	1	0	0
1.0	1.00	.00	1	1	99	1	99	1	1	1	2	0	1	.00	1.00	.00	.00	1	0	1	1	3	15	99	1	15	1	99	1	99	1	0	0
1.0	1.00	.00	0	1	99	1	99	1	1	1	2	0	1	1.00	.00	.00	.00	1	0	1	1	2	17	99	1	17	0	99	1	99	1	0	0
1.0	1.00	.00	0	1	99	1	99	1	1	1	2	0	1	1.00	.00	.00	.00	1	0	1	1	2	12	99	1	12	1	99	1	99	1	0	0
1.0	1.00	.00	1	1	99	1	99	1	1	1	2	0	1	1.00	.00	.00	.00	1	0	1	1	2	14	99	1	14	0	99	1	99	1	0	0
1.0	1.00	.00	1	1	99	1	99	1	1	1	2	0	1	.00	1.00	.00	.00	1	0	1	1	3	17	99	1	17	0	99	1	99	1	0	0
1.0	1.00	.00	1	1	99	1	99	1	1	1	2	0	1	1.00	.00	.00	.00	1	0	1	1	2	15	99	1	15	0	99	1	99	1	0	0
1.0	1.00	.00	1	1	99	1	99	1	1	1	2	0	1	.00	1.00	.00	.00	1	0	1	1	3	15	99	1	15	0	99	1	99	1	0	0
1.0	1.00	.00	1	1	99	1	99	2	1	1	2	0	0	1.00	.00	.00	.00	1	0	1	1	2	13	99	1	13	0	99	1	99	0	1	0
1.0	1.00	.00	0	1	99	1	99	2	1	1	2	0	0	.00	1.00	.00	.00	1	0	1	1	3	15	99	1	15	0	99	1	99	0	1	0
1.0	1.00	.00	0	1	99	1	99	2	1	1	2	0	0	.00	1.00	.00	.00	1	0	1	1	3	14	99	1	14	1	99	1	99	0	1	0
1.0	1.00	.00	0	1	99	1	99	2	1	1	2	0	0	.00	1.00	.00	.00	1	0	1	1	3	15	99	1	15	0	99	1	99	0	1	0
1.0	1.00	.00	1	1	99	1	99	2	1	1	2	0	0	.00	1.00	.00	.00	1	0	1	1	3	15	99	1	15	0	99	1	99	0	1	0
1.0	1.00	.00	1	1	99	1	99	2	1	1	2	0	0	1.00	.00	.00	.00	1	0	1	1	2	17	99	1	17	0	99	1	99	0	1	0
1.0	1.00	.00	0	1	99	1	99	2	1	1	2	0	0	1.00	.00	.00	.00	1	0	1	1	2	10	99	1	10	0	99	1	99	0	1	0
1.0	1.00	.00	1	1	99	1	99	2	1	1	2	0	0	1.00	.00	.00	.00	1	0	1	1	2	17	99	1	17	0	99	1	99	0	1	0
1.0	1.00	.00	1	1	99	1	99	2	1	1	2	0	0	1.00	.00	.00	.00	1	0	1	1	2	17	99	1	17	0	99	1	99	0	1	0
1.0	1.00	.00	1	1	99	1	99	2	1	1	2	0	0	1.00	.00	.00	.00	1	0	1	1	2	15	99	1	15	1	99	1	99	0	1	0
1.0	1.00	.00	1	1	99	1	99	1	1	1	2	0	1	1.00	.00	.00	.00	1	0	1	1	2	14	99	1	14	1	99	1	99	1	0	0
1.0	1.00	.00	1	1	99	1	99	1	1	1	2	0	1	1.00	.00	.00	.00	1	0	1	1	2	18	99	1	18	0	99	1	99	1	0	0
1.0	1.00	.00	1	1	99	1	99	1	1	1	2	0	1	1.00	.00	.00	.00	1	0	1	1	2	17	99	1	17	0	99	1	99	1	0	0
1.0	1.00	.00	0	1	99	1	99	1	1	1	2	0	1	.00	1.00	.00	.00	1	0	1	1	3	19	99	1	19	0	99	1	99	1	0	0
1.0	1.00	.00	0	1	99	1	99	1	1	1	2	0	1	.00	1.00	.00	.00	1	0	1	1	3	19	99	1	19	0	99	1	99	1	0	0
1.0	1.00	.00	0	1	99	1	99	1	1	1	2	0	1	.00	.00	1.00	.00	1	0	1	1	1	15	99	1	15	0	99	1	99	1	0	0
1.0	.00	1.00	0	0	0	0	1	1	1	1	0	2	1	.00	1.00	.00	.00	0	1	1	1	3	99	17	1	17	99	0	99	0	1	0	0
1.0	.00	1.00	0	0	0	0	1	1	1	1	0	2	1	.00	1.00	.00	.00	0	1	1	1	3	99	17	1	17	99	0	99	0	1	0	0
1.0	.00	1.00	0	0	0	0	1	1	1	1	0	2	1	.00	1.00	.00	.00	0	1	1	1	3	99	17	1	17	99	1	99	0	1	0	0
1.0	.00	1.00	0	0	0	0	1	1	1	1	0	2	1	.00	.00	.00	.00	0	1	1	1	0	99	15	1	15	99	1	99	0	1	0	0
1.0	.00	1.00	0	1	0	0	1	1	1	1	0	2	1	1.00	.00	.00	.00	0	1	1	1	2	99	15	1	15	99	1	99	0	1	0	0
1.0	.00	1.00	0	1	0	0	1	1	1	1	0	2	1	1.00	.00	.00	.00	0	1	1	1	2	99	15	1	15	99	0	99	0	1	0	0
1.0	.00	1.00	0	1	0	0	1	1	0	1	0	2	1	1.00	.00	.00	.00	0	1	1	1	2	99	12	1	12	99	1	99	0	1	0	0
1.0	.00	1.00	0	0	1	0	0	1	0	1	0	2	1	.00	1.00	.00	.00	0	1	1	1	3	99	15	1	15	99	0	99	0	1	0	0
1.0	.00	1.00	0	0	1	0	1	1	0	1	0	2	1	1.00	.00	.00	.00	0	1	1	1	2	99	10	1	10	99	0	99	0	1	0	0
1.0	.00	1.00	0	0	0	0	1	2	0	1	0	2	0	1.00	.00	.00	.00	0	1	1	1	2	99	10	1	10	99	0	99	0	0	1	0
1.0	.00	1.00	0	1	0	0	0	1	0	1	0	2	1	1.00	.00	.00	.00	0	1	1	1	2	99	15	1	15	99	0	99	0	1	0	0
1.0	.00	1.00	0	0	0	0	1	1	1	1	0	2	1	.00	1.00	.00	.00	0	1	1	1	3	99	10	1	10	99	2	99	0	1	0	0
1.0	.00	1.00	0	0	0	0	1	1	1	1	0	2	1	.00	1.00	.00	.00	0	1	1	1	3	99	15	1	15	99	0	99	0	1	0	0
1.0	.00	1.00	0	0	0	0	1	2	0	1	0	2	0	.00	.00	1.00	.00	0	1	1	1	1	99	15	1	15	99	0	99	0	0	1	0
1.0	.00	1.00	0	1	0	0	0	1	0	1	0	2	1	.00	.00	1.00	.00	0	1	1	1	1	99	15	1	15	99	0	99	0	1	0	0
1.0	.00	1.00	0	1	0	0	0	3	0	1	0	2	0	1.00	.00	.00	.00	0	1	1	1	2	99	14	1	14	99	2	99	0	0	0	1
1.0	.00	1.00	0	1	0	0	1	1	1	1	0	2	1	.00	.00	.00	.00	0	1	1	1	0	99	14	1	14	99	0	99	0	1	0	0
1.0	.00	1.00	0	0	1	0	0	1	0	1	0	2	1	.00	1.00	.00	.00	0	1	1	1	3	99	15	1	15	99	0	99	0	1	0	0
1.0	.00	1.00	0	1	0	0	0	1	0	1	0	2	1	.00	.00	.00	.00	0	1	1	1	0	99	20	1	20	99	0	99	0	1	0	0
1.0	.00	1.00	0	0	0	0	1	2	0	1	0	2	0	1.00	.00	.00	.00	0	1	1	1	2	99	15	1	15	99	0	99	1	0	1	0
1.0	.00	1.00	0	1	0	0	1	1	1	1	0	2	1	1.00	.00	.00	.00	0	1	1	1	2	99	15	1	15	99	0	99	1	1	0	0
1.0	.00	1.00	0	0	1	0	0	1	0	1	0	2	1	.00	.00	.00	.00	0	1	1	1	0	99	15	1	15	99	0	99	1	1	0	0
1.0	.00	1.00	0	0	0	0	0	1	0	1	0	2	1	1.00	.00	.00	.00	0	1	1	1	2	99	16	1	16	99	0	99	1	1	0	0
1.0	.00	1.00	0	1	0	0	1	1	0	1	0	2	1	1.00	.00	.00	.00	0	1	1	1	2	99	16	1	16	99	1	99	1	1	0	0
1.0	.00	1.00	0	1	0	0	0	3	0	1	0	2	0	1.00	.00	.00	.00	0	1	1	1	2	99	15	1	15	99	1	99	1	0	0	1
1.0	.00	1.00	0	1	0	0	0	3	0	1	0	2	0	1.00	.00	.00	.00	0	1	1	1	2	99	15	1	15	99	0	99	1	0	0	1
1.0	.00	1.00	0	1	0	0	0	2	0	1	0	2	0	1.00	.00	.00	.00	0	1	1	1	2	99	15	1	15	99	1	99	1	0	1	0
1.0	.00	1.00	0	1	0	0	0	3	0	1	0	2	0	.00	.00	1.00	.00	0	1	1	1	1	99	16	1	16	99	1	99	1	0	0	1
1.0	.00	1.00	0	1	0	0	0	3	0	1	0	2	0	.00	.00	1.00	.00	0	1	1	1	1	99	17	1	17	99	1	99	1	0	0	1
1.0	.00	1.00	0	1	0	0	0	3	0	1	0	2	0	1.00	.00	.00	.00	0	1	1	1	2	99	15	1	15	99	0	99	1	0	0	1
1.0	.00	1.00	0	1	0	0	0	3	0	1	0	2	0	1.00	.00	.00	.00	0	1	1	1	2	99	17	1	17	99	1	99	1	0	0	1
1.0	.00	1.00	0	1	0	0	0	3	0	1	0	2	0	1.00	.00	.00	.00	0	1	1	1	2	99	11	1	11	99	0	99	1	0	0	1
1.0	.00	1.00	0	1	0	0	0	3	0	1	0	2	0	1.00	.00	.00	.00	0	1	1	1	2	99	16	1	16	99	0	99	1	0	0	1
1.0	.00	1.00	0	1	0	0	0	3	0	1	0	2	0	1.00	.00	.00	.00	0	1	1	1	2	99	18	1	18	99	0	99	1	0	0	1
1.0	.00	1.00	0	1	0	0	0	3	0	1	0	2	0	1.00	.00	.00	.00	0	1	1	1	2	99	15	1	15	99	1	99	1	0	0	1
1.0	.00	1.00	0	0	1	0	0	1	0	1	0	2	1	1.00	.00	.00	.00	0	1	1	1	2	99	10	1	10	99	0	99	1	1	0	0
1.0	.00	1.00	0	0	0	0	1	1	0	1	0	2	1	.00	.00	1.00	.00	0	1	1	1	1	99	16	1	16	99	2	99	1	1	0	0
1.0	.00	1.00	0	1	0	0	1	1	0	1	0	2	1	1.00	.00	.00	.00	0	1	1	1	2	99	15	1	15	99	2	99	1	1	0	0
1.0	.00	1.00	0	1	0	0	1	1	0	1	0	2	1	1.00	.00	.00	.00	0	1	1	1	2	99	15	1	15	99	0	99	1	1	0	0
1.0	.00	1.00	0	1	0	0	0	3	0	1	0	2	0	1.00	.00	.00	.00	0	1	1	1	2	99	17	1	17	99	2	99	1	0	0	1
1.0	.00	1.00	0	1	0	0	0	3	0	1	0	2	0	.00	.00	1.00	.00	0	1	1	1	1	99	17	1	17	99	2	99	1	0	0	1
1.0	.00	1.00	0	1	0	0	0	3	0	1	0	2	0	1.00	.00	.00	.00	0	1	1	1	2	99	14	1	14	99	3	99	1	0	0	1
1.0	.00	1.00	0	1	0	0	0	3	0	1	0	2	0	1.00	.00	.00	.00	0	1	1	1	2	99	17	1	17	99	0	99	1	0	0	1
1.0	.00	1.00	0	1	0	0	0	3	0	1	0	2	0	1.00	.00	.00	.00	0	1	1	1	2	99	14	1	14	99	0	99	1	0	0	1
1.0	.00	1.00	0	1	0	0	0	3	0	1	0	2	0	1.00	.00	.00	.00	0	1	1	1	2	99	10	1	10	99	0	99	1	0	0	1
1.0	.00	1.00	0	1	0	0	0	3	0	1	0	2	0	1.00	.00	.00	.00	0	1	1	1	2	99	12	1	12	99	0	99	1	0	0	1
1.0	.00	1.00	0	0	0	0	0	1	0	1	0	2	1	1.00	.00	.00	.00	0	1	1	1	2	99	15	1	15	99	0	99	1	1	0	0
1.0	.00	1.00	0	1	0	0	0	3	0	1	0	2	0	.00	1.00	.00	.00	0	1	1	1	3	99	15	1	15	99	0	99	1	0	0	1
1.0	1.00	.00	1	1	0	0	0	3	0	1	2	0	0	1.00	.00	.00	.00	1	0	1	1	2	17	99	1	17	1	99	0	99	0	0	1
1.0	1.00	.00	0	1	0	0	0	3	0	1	2	0	0	.00	.00	1.00	.00	1	0	1	1	1	18	99	1	18	0	99	0	99	0	0	1
1.0	1.00	.00	1	1	0	0	0	3	0	1	2	0	0	.00	.00	1.00	.00	1	0	1	1	1	20	99	1	20	0	99	0	99	0	0	1
1.0	1.00	.00	0	0	0	0	1	2	0	1	2	0	0	1.00	.00	.00	.00	1	0	1	1	2	20	99	1	20	0	99	0	99	0	1	0
1.0	1.00	.00	0	1	0	0	0	1	1	1	2	0	1	.00	.00	.00	.00	1	0	1	1	0	18	99	1	18	1	99	0	99	1	0	0
1.0	1.00	.00	0	1	0	0	0	1	1	1	2	0	1	.00	1.00	.00	.00	1	0	1	1	3	14	99	1	14	0	99	0	99	1	0	0
1.0	1.00	.00	0	1	0	0	0	3	1	1	2	0	0	1.00	.00	.00	.00	1	0	1	1	2	18	99	1	18	1	99	0	99	0	0	1
1.0	1.00	.00	0	1	0	0	0	3	1	1	2	0	0	1.00	.00	.00	.00	1	0	1	1	2	20	99	1	20	0	99	0	99	0	0	1
1.0	1.00	.00	0	1	0	0	0	3	1	1	2	0	0	1.00	.00	.00	.00	1	0	1	1	2	17	99	1	17	0	99	0	99	0	0	1
1.0	1.00	.00	0	1	0	0	0	3	1	1	2	0	0	1.00	.00	.00	.00	1	0	1	1	2	19	99	1	19	0	99	0	99	0	0	1
1.0	1.00	.00	1	0	0	0	0	1	1	1	2	0	1	1.00	.00	.00	.00	1	0	1	1	2	15	99	1	15	0	99	0	99	1	0	0
1.0	1.00	.00	1	0	0	0	1	2	0	1	2	0	0	.00	1.00	.00	.00	1	0	1	1	3	10	99	1	10	0	99	0	99	0	1	0
1.0	1.00	.00	1	1	0	0	0	3	1	1	2	0	0	1.00	.00	.00	.00	1	0	1	1	2	15	99	1	15	1	99	0	99	0	0	1
1.0	1.00	.00	1	0	0	0	1	2	1	1	2	0	0	1.00	.00	.00	.00	1	0	1	1	2	16	99	1	16	1	99	0	99	0	1	0
1.0	1.00	.00	1	0	0	0	1	2	1	1	2	0	0	1.00	.00	.00	.00	1	0	1	1	2	19	99	1	19	0	99	0	99	0	1	0
1.0	1.00	.00	1	1	0	0	1	1	0	1	2	0	1	1.00	.00	.00	.00	1	0	1	1	2	17	99	1	17	0	99	0	99	1	0	0
1.0	1.00	.00	1	1	0	0	0	3	0	1	2	0	0	1.00	.00	.00	.00	1	0	1	1	2	19	99	1	19	0	99	0	99	0	0	1
1.0	1.00	.00	1	1	0	0	0	3	0	1	2	0	0	1.00	.00	.00	.00	1	0	1	1	2	15	99	1	15	0	99	0	99	0	0	1
1.0	1.00	.00	1	1	0	0	0	3	0	1	2	0	0	.00	1.00	.00	.00	1	0	1	1	3	15	99	1	15	0	99	0	99	0	0	1
1.0	1.00	.00	1	1	0	0	0	1	0	1	2	0	1	.00	.00	1.00	.00	1	0	1	1	1	17	99	1	17	0	99	0	99	1	0	0
1.0	1.00	.00	1	1	0	0	0	3	0	1	2	0	0	1.00	.00	.00	.00	1	0	1	1	2	17	99	1	17	0	99	0	99	0	0	1
1.0	1.00	.00	1	0	1	0	0	1	0	1	2	0	1	.00	1.00	.00	.00	1	0	1	1	3	11	99	1	11	0	99	0	99	1	0	0
1.0	1.00	.00	0	0	0	0	1	1	1	1	2	0	1	1.00	.00	.00	.00	1	0	1	1	2	17	99	1	17	0	99	0	99	1	0	0
1.0	1.00	.00	0	1	0	0	1	1	1	1	2	0	1	.00	1.00	.00	.00	1	0	1	1	3	12	99	1	12	0	99	0	99	1	0	0
1.0	1.00	.00	0	1	0	0	0	3	0	1	2	0	0	1.00	.00	.00	.00	1	0	1	1	2	18	99	1	18	0	99	0	99	0	0	1
1.0	1.00	.00	0	1	0	0	0	3	0	1	2	0	0	.00	1.00	.00	.00	1	0	1	1	3	11	99	1	11	0	99	0	99	0	0	1
1.0	1.00	.00	1	1	0	0	0	3	0	1	2	0	0	1.00	.00	.00	.00	1	0	1	1	2	15	99	1	15	0	99	0	99	0	0	1
1.0	1.00	.00	1	1	0	0	0	3	0	1	2	0	0	.00	1.00	.00	.00	1	0	1	1	3	10	99	1	10	0	99	0	99	0	0	1
1.0	1.00	.00	1	1	0	0	0	3	0	1	2	0	0	1.00	.00	.00	.00	1	0	1	1	2	15	99	1	15	1	99	0	99	0	0	1
1.0	1.00	.00	1	0	1	0	0	1	0	1	2	0	1	1.00	.00	.00	.00	1	0	1	1	2	20	99	1	20	0	99	0	99	1	0	0
1.0	1.00	.00	1	0	0	0	1	2	0	1	2	0	0	1.00	.00	.00	.00	1	0	1	1	2	15	99	1	15	1	99	0	99	0	1	0
1.0	1.00	.00	1	1	0	0	1	1	1	1	2	0	1	1.00	.00	.00	.00	1	0	1	1	2	14	99	1	14	1	99	0	99	1	0	0
1.0	1.00	.00	1	1	0	0	1	1	1	1	2	0	1	.00	.00	.00	.00	1	0	1	1	0	15	99	1	15	0	99	0	99	1	0	0
1.0	1.00	.00	1	1	0	0	0	3	1	1	2	0	0	.00	1.00	.00	.00	1	0	1	1	3	13	99	1	13	0	99	0	99	0	0	1
1.0	1.00	.00	1	0	0	0	0	1	1	1	2	0	1	.00	1.00	.00	.00	1	0	1	1	3	15	99	1	15	1	99	0	99	1	0	0
1.0	1.00	.00	0	0	1	0	1	2	0	1	2	0	0	1.00	.00	.00	.00	1	0	1	1	2	20	99	1	20	1	99	1	99	0	1	0
1.0	1.00	.00	0	0	1	0	1	2	0	1	2	0	0	1.00	.00	.00	.00	1	0	1	1	2	10	99	1	10	0	99	1	99	0	1	0
1.0	1.00	.00	0	0	0	0	0	1	0	1	2	0	1	.00	1.00	.00	.00	1	0	1	1	3	15	99	1	15	0	99	1	99	1	0	0
1.0	1.00	.00	1	1	0	0	0	3	0	1	2	0	0	1.00	.00	.00	.00	1	0	1	1	2	18	99	1	18	1	99	1	99	0	0	1
1.0	1.00	.00	1	1	0	0	1	1	1	1	2	0	1	.00	1.00	.00	.00	1	0	1	1	3	15	99	1	15	0	99	1	99	1	0	0
1.0	1.00	.00	0	1	0	0	1	1	1	1	2	0	1	.00	1.00	.00	.00	1	0	1	1	3	15	99	1	15	0	99	1	99	1	0	0
1.0	1.00	.00	0	1	0	0	1	1	1	1	2	0	1	.00	.00	.00	.00	1	0	1	1	0	15	99	1	15	0	99	1	99	1	0	0
1.0	1.00	.00	1	1	0	0	1	1	1	1	2	0	1	1.00	.00	.00	.00	1	0	1	1	2	20	99	1	20	0	99	1	99	1	0	0
1.0	1.00	.00	1	1	0	0	1	1	1	1	2	0	1	1.00	.00	.00	.00	1	0	1	1	2	13	99	1	13	0	99	1	99	1	0	0
1.0	1.00	.00	1	1	0	0	1	1	1	1	2	0	1	1.00	.00	.00	.00	1	0	1	1	2	16	99	1	16	0	99	1	99	1	0	0
1.0	1.00	.00	1	1	0	0	1	1	1	1	2	0	1	1.00	.00	.00	.00	1	0	1	1	2	16	99	1	16	0	99	1	99	1	0	0
1.0	1.00	.00	0	1	0	0	1	1	1	1	2	0	1	.00	1.00	.00	.00	1	0	1	1	3	15	99	1	15	0	99	1	99	1	0	0
1.0	1.00	.00	0	1	0	0	1	2	1	1	2	0	0	1.00	.00	.00	.00	1	0	1	1	2	15	99	1	15	0	99	1	99	0	1	0
1.0	1.00	.00	0	1	0	0	1	2	1	1	2	0	0	.00	1.00	.00	.00	1	0	1	1	3	14	99	1	14	0	99	1	99	0	1	0
1.0	1.00	.00	0	1	0	0	1	2	1	1	2	0	0	.00	1.00	.00	.00	1	0	1	1	3	14	99	1	14	0	99	1	99	0	1	0
1.0	1.00	.00	1	1	0	0	1	2	1	1	2	0	0	.00	1.00	.00	.00	1	0	1	1	3	17	99	1	17	0	99	1	99	0	1	0
1.0	1.00	.00	1	1	0	0	1	2	1	1	2	0	0	.00	1.00	.00	.00	1	0	1	1	3	17	99	1	17	0	99	1	99	0	1	0
1.0	1.00	.00	0	1	0	0	1	2	1	1	2	0	0	.00	1.00	.00	.00	1	0	1	1	3	17	99	1	17	1	99	1	99	0	1	0
1.0	1.00	.00	0	1	0	0	1	2	1	1	2	0	0	.00	1.00	.00	.00	1	0	1	1	3	17	99	1	17	0	99	1	99	0	1	0
1.0	1.00	.00	0	1	0	0	1	2	1	1	2	0	0	.00	1.00	.00	.00	1	0	1	1	3	18	99	1	18	0	99	1	99	0	1	0
1.0	1.00	.00	0	1	0	0	1	1	1	1	2	0	1	1.00	.00	.00	.00	1	0	1	1	2	15	99	1	15	0	99	1	99	1	0	0
1.0	1.00	.00	0	1	0	0	0	1	0	1	2	1	1	.00	1.00	.00	.00	1	1	1	1	3	17	11	1	11	0	0	1	99	1	0	0
.0	.00	.00	0	1	99	1	99	1	0	2	1	1	1	.00	1.00	.00	.00	1	1	2	2	3	15	15	1	15	0	0	99	99	1	0	0
.0	.00	.00	0	1	99	1	99	1	0	2	1	1	1	1.00	.00	.00	.00	1	1	2	2	2	13	14	1	13	0	0	99	99	1	0	0
.0	.00	.00	0	1	99	1	99	1	0	2	1	1	1	.00	1.00	.00	.00	1	1	2	2	3	12	10	1	10	1	0	99	99	1	0	0
.0	.00	.00	0	1	99	1	99	1	0	2	1	1	1	.00	1.00	.00	.00	1	1	2	2	3	15	18	1	15	1	0	99	99	1	0	0
.0	.00	.00	0	1	99	1	99	1	0	2	1	1	1	.00	1.00	.00	.00	1	1	2	2	3	15	16	1	15	1	0	99	99	1	0	0
.0	.00	.00	0	1	99	1	99	1	0	2	1	1	1	.00	1.00	.00	.00	1	1	2	2	3	17	16	1	16	0	0	99	99	1	0	0
.0	.00	.00	0	1	99	1	99	1	0	2	1	1	1	1.00	.00	.00	.00	1	1	2	2	2	17	16	1	16	0	0	99	99	1	0	0
.0	.00	.00	0	1	99	1	99	1	0	2	1	1	1	1.00	.00	.00	.00	1	1	2	2	2	17	15	1	15	0	0	99	99	1	0	0
.0	.00	.00	0	1	99	1	99	1	0	2	1	1	1	.00	.00	1.00	.00	1	1	2	2	1	15	17	1	15	0	0	99	99	1	0	0
.0	.00	.00	0	1	99	1	99	1	0	2	1	1	1	.00	.00	1.00	.00	1	1	2	2	1	16	12	1	12	0	0	99	99	1	0	0
.0	.00	.00	0	1	99	1	99	1	0	2	1	1	1	1.00	.00	.00	.00	1	1	2	2	2	17	17	1	17	1	0	99	99	1	0	0
.0	.00	.00	0	1	99	1	99	1	0	2	1	1	1	1.00	.00	.00	.00	1	1	2	2	2	17	15	1	15	1	0	99	99	1	0	0
.0	.00	.00	0	1	99	1	99	1	0	2	1	1	1	1.00	.00	.00	.00	1	1	2	2	2	15	19	1	15	1	0	99	99	1	0	0
.0	.00	.00	0	1	99	1	99	1	1	2	1	1	1	1.00	.00	.00	.00	1	1	2	2	2	17	13	1	13	0	1	99	99	1	0	0
.0	.00	.00	0	1	99	1	99	1	1	2	1	1	1	1.00	.00	.00	.00	1	1	2	2	2	15	15	1	15	1	0	99	99	1	0	0
.0	.00	.00	0	1	99	1	99	1	0	2	1	1	1	.00	1.00	.00	.00	1	1	2	2	3	16	14	1	14	0	1	99	99	1	0	0
.0	.00	.00	0	1	99	1	99	1	0	2	1	1	1	.00	1.00	.00	.00	1	1	2	2	3	15	15	1	15	0	1	99	99	1	0	0
.0	.00	.00	0	1	0	0	0	3	0	2	1	0	0	1.00	.00	.00	.00	1	0	2	2	2	14	99	1	14	0	99	99	99	0	0	1
.0	.00	.00	0	1	0	0	1	1	0	2	1	1	1	1.00	.00	.00	.00	1	1	2	2	2	10	15	1	10	1	0	99	99	1	0	0
.0	.00	.00	0	0	0	0	1	1	0	2	1	1	1	1.00	.00	.00	.00	1	1	2	2	2	13	15	1	13	0	0	99	99	1	0	0
.0	.00	.00	0	1	0	0	0	3	0	2	1	1	0	1.00	.00	.00	.00	1	1	2	2	2	15	12	1	12	1	0	99	99	0	0	1
.0	.00	.00	0	0	0	0	1	1	0	2	1	1	1	1.00	.00	.00	.00	1	1	2	2	2	15	15	1	15	1	0	99	99	1	0	0
.0	.00	.00	0	0	0	0	1	1	0	2	1	1	1	.00	1.00	.00	.00	1	1	2	2	3	15	15	1	15	1	0	99	99	1	0	0
.0	.00	.00	0	1	0	0	0	3	0	2	1	1	0	1.00	.00	.00	.00	1	1	2	2	2	15	15	1	15	1	0	99	99	0	0	1
.0	.00	.00	0	1	0	0	0	3	0	2	1	1	0	1.00	.00	.00	.00	1	1	2	2	2	11	15	1	11	1	0	99	99	0	0	1
.0	.00	.00	0	1	0	0	0	3	0	2	1	1	0	1.00	.00	.00	.00	1	1	2	2	2	17	17	1	17	1	0	99	99	0	0	1
.0	.00	.00	0	0	1	0	0	1	0	2	1	1	1	.00	.00	1.00	.00	1	1	2	2	1	15	17	1	15	0	0	99	99	1	0	0
.0	.00	.00	0	1	0	0	0	3	0	2	1	1	0	1.00	.00	.00	.00	1	1	2	2	2	18	17	1	17	0	0	99	99	0	0	1
.0	.00	.00	0	1	0	0	0	3	0	2	1	1	0	1.00	.00	.00	.00	1	1	2	2	2	17	15	1	15	0	0	99	99	0	0	1
.0	.00	.00	0	0	0	0	1	2	0	2	1	1	0	1.00	.00	.00	.00	1	1	2	2	2	16	10	1	10	0	0	99	99	0	1	0
.0	.00	.00	0	0	1	0	0	1	0	2	1	1	1	.00	.00	1.00	.00	1	1	2	2	1	18	15	1	15	1	0	99	99	1	0	0
.0	.00	.00	0	1	0	0	0	3	0	2	1	1	0	1.00	.00	.00	.00	1	1	2	2	2	15	15	1	15	1	0	99	99	0	0	1
.0	.00	.00	0	0	1	0	0	1	0	2	1	1	1	.00	1.00	.00	.00	1	1	2	2	3	15	17	1	15	1	0	99	99	1	0	0
.0	.00	.00	0	1	0	0	0	3	0	2	1	1	0	1.00	.00	.00	.00	1	1	2	2	2	19	17	1	17	0	0	99	99	0	0	1
.0	.00	.00	0	1	0	0	1	1	0	2	1	1	1	1.00	.00	.00	.00	1	1	2	2	2	11	15	1	11	1	0	99	99	1	0	0
.0	.00	.00	0	1	0	0	0	3	1	2	1	1	0	.00	1.00	.00	.00	1	1	2	2	3	11	17	1	11	1	0	99	99	0	0	1
.0	.00	.00	0	1	0	0	0	3	1	2	1	1	0	.00	1.00	.00	.00	1	1	2	2	3	13	20	1	13	0	0	99	99	0	0	1
.0	.00	.00	0	1	0	0	0	3	1	2	1	1	0	.00	1.00	.00	.00	1	1	2	2	3	14	20	1	14	0	0	99	99	0	0	1
.0	.00	.00	0	1	0	0	0	3	1	2	1	1	0	.00	.00	1.00	.00	1	1	2	2	1	10	15	1	10	1	0	99	99	0	0	1
.0	.00	.00	0	1	0	0	0	3	1	2	1	1	0	1.00	.00	.00	.00	1	1	2	2	2	17	17	1	17	0	0	99	99	0	0	1
.0	.00	.00	0	1	0	0	0	1	1	2	1	1	1	.00	.00	1.00	.00	1	1	2	2	1	14	15	1	14	1	0	99	99	1	0	0
.0	.00	.00	0	1	0	0	0	3	1	2	1	1	0	1.00	.00	.00	.00	1	1	2	2	2	14	15	1	14	1	0	99	99	0	0	1
.0	.00	.00	0	0	0	0	0	1	0	2	1	1	1	.00	1.00	.00	.00	1	1	2	2	3	15	15	1	15	0	0	99	99	1	0	0
.0	.00	.00	0	0	0	0	0	1	0	2	1	1	1	1.00	.00	.00	.00	1	1	2	2	2	15	15	1	15	1	0	99	99	1	0	0
.0	.00	.00	0	1	0	0	0	3	0	2	1	1	0	.00	1.00	.00	.00	1	1	2	2	3	15	15	1	15	1	0	99	99	0	0	1
.0	.00	.00	0	1	0	0	0	3	0	2	1	1	0	.00	1.00	.00	.00	1	1	2	2	3	17	13	1	13	0	0	99	99	0	0	1
.0	.00	.00	0	0	1	0	1	2	0	2	1	1	0	.00	.00	1.00	.00	1	1	2	2	1	15	17	1	15	1	0	99	99	0	0	0
.0	.00	.00	0	0	1	0	0	1	0	2	1	1	1	.00	.00	.00	.00	1	1	2	2	0	11	15	1	11	0	0	99	99	1	0	0
.0	.00	.00	0	0	1	0	0	1	1	2	1	1	1	.00	.00	1.00	.00	1	1	2	2	1	14	16	1	14	2	0	99	99	1	0	0
.0	.00	.00	0	0	1	0	0	1	1	2	1	1	1	.00	.00	1.00	.00	1	1	2	2	1	17	14	1	14	0	0	99	99	1	0	0
.0	.00	.00	0	1	0	0	1	1	1	2	1	1	1	.00	1.00	.00	.00	1	1	2	2	3	10	19	1	10	0	0	99	99	1	0	0
.0	.00	.00	0	1	0	0	0	3	1	2	1	1	0	1.00	.00	.00	.00	1	1	2	2	2	17	15	1	15	0	0	99	99	0	0	1
.0	.00	.00	0	1	0	0	0	3	0	2	1	1	0	1.00	.00	.00	.00	1	1	2	2	2	16	15	1	15	0	0	99	99	0	0	1
.0	.00	.00	0	1	0	0	0	3	1	2	1	1	0	1.00	.00	.00	.00	1	1	2	2	2	16	15	1	15	0	1	99	99	0	0	1
.0	.00	.00	0	1	0	0	0	3	1	2	1	1	0	1.00	.00	.00	.00	1	1	2	2	2	15	11	1	11	0	0	99	99	0	0	1
.0	.00	.00	0	1	0	0	0	3	1	2	1	1	0	1.00	.00	.00	.00	1	1	2	2	2	15	17	1	15	0	0	99	99	0	0	1
.0	.00	.00	0	1	0	0	0	3	1	2	1	1	0	.00	1.00	.00	.00	1	1	2	2	3	15	15	1	15	0	0	99	99	0	0	1
.0	.00	.00	0	1	0	0	0	3	1	2	1	1	0	.00	.00	1.00	.00	1	1	2	2	1	15	10	1	10	0	1	99	99	0	0	1
.0	.00	.00	0	0	0	0	0	1	1	2	1	1	1	.00	.00	.00	.00	1	1	2	2	0	15	13	1	13	0	1	99	99	1	0	0
.0	.00	.00	0	1	0	0	0	3	0	2	1	1	0	1.00	.00	.00	.00	1	1	2	2	2	15	15	1	15	0	0	99	99	0	0	1
.0	.00	.00	0	1	0	0	0	3	0	2	1	1	0	.00	1.00	.00	.00	1	1	2	2	3	15	15	1	15	0	0	99	99	0	0	1
.0	.00	.00	0	1	0	0	0	1	0	2	1	1	1	.00	.00	1.00	.00	1	1	2	2	1	14	15	1	14	0	0	99	99	1	0	0
.0	.00	.00	0	1	0	0	0	3	0	2	1	1	0	1.00	.00	.00	.00	1	1	2	2	2	10	11	1	10	1	1	99	99	0	0	1
.0	.00	.00	0	1	0	0	0	3	1	2	1	1	0	1.00	.00	.00	.00	1	1	2	2	2	17	17	1	17	1	0	99	99	0	0	1
.0	.00	.00	0	1	0	0	1	1	0	2	1	1	1	1.00	.00	.00	.00	1	1	2	2	2	17	15	1	15	1	0	99	99	1	0	0
.0	.00	.00	0	1	0	0	0	3	0	2	1	1	0	.00	1.00	.00	.00	1	1	2	2	3	19	18	1	18	1	0	99	99	0	0	1
.0	.00	.00	0	1	0	0	0	3	0	2	1	1	0	.00	1.00	.00	.00	1	1	2	2	3	14	17	1	14	1	0	99	99	0	0	1
.0	.00	.00	0	1	0	0	0	3	0	2	1	1	0	.00	1.00	.00	.00	1	1	2	2	3	15	16	1	15	1	0	99	99	0	0	1
.0	.00	.00	0	1	0	0	0	3	0	2	1	1	0	.00	1.00	.00	.00	1	1	2	2	3	14	18	1	14	1	0	99	99	0	0	1
.0	.00	.00	0	1	0	0	0	3	0	2	1	1	0	.00	1.00	.00	.00	1	1	2	2	3	15	15	1	15	1	0	99	99	0	0	1
.0	.00	.00	1	1	0	0	0	3	0	2	1	1	0	.00	1.00	.00	.00	1	1	2	2	3	15	12	1	12	0	0	99	99	0	0	1
.0	.00	.00	0	1	0	0	0	3	0	2	1	1	0	.00	1.00	.00	.00	1	1	2	2	3	15	15	1	15	0	1	99	99	0	0	1
.0	.00	.00	0	1	1	0	0	3	0	2	1	1	0	.00	1.00	.00	.00	1	1	2	2	3	15	15	1	15	0	1	99	99	0	0	1
.0	.00	.00	0	1	1	0	0	3	0	2	1	1	0	.00	1.00	.00	.00	1	1	2	2	3	15	17	1	15	0	1	99	99	0	0	1
.0	.00	.00	0	1	0	0	0	3	0	2	1	1	0	1.00	.00	.00	.00	1	1	2	2	2	16	17	1	16	0	1	99	99	0	0	1
.0	.00	.00	0	1	0	0	0	3	0	2	1	1	0	1.00	.00	.00	.00	1	1	2	2	2	17	17	1	17	1	1	99	99	0	0	1
.0	.00	.00	0	0	1	0	1	1	0	2	1	1	1	.00	1.00	.00	.00	1	1	2	2	3	15	15	1	15	1	0	99	99	1	0	0
.0	.00	.00	0	0	0	0	1	2	0	2	1	1	0	1.00	.00	.00	.00	1	1	2	2	2	17	16	1	16	1	0	99	99	0	1	0
.0	.00	.00	0	1	0	0	1	1	1	2	1	1	1	.00	1.00	.00	.00	1	1	2	2	3	15	17	1	15	1	0	99	99	1	0	0
.0	.00	.00	0	1	0	0	0	3	1	2	1	1	0	1.00	.00	.00	.00	1	1	2	2	2	15	17	1	15	1	1	99	99	0	0	1
.0	.00	.00	0	1	0	0	0	3	1	2	1	1	0	1.00	.00	.00	.00	1	1	2	2	2	15	15	1	15	1	1	99	99	0	0	1
.0	.00	.00	0	1	0	0	0	3	1	2	1	1	0	1.00	.00	.00	.00	1	1	2	2	2	15	19	1	15	0	1	99	99	0	0	1
.0	.00	.00	0	1	0	0	0	1	1	2	1	1	1	1.00	.00	.00	.00	1	1	2	2	2	17	15	1	15	1	0	99	99	1	0	0
.0	.00	.00	0	1	0	0	0	3	1	2	1	1	0	1.00	.00	.00	.00	1	1	2	2	2	15	11	1	11	1	0	99	99	0	0	1
.0	.00	.00	0	0	1	0	1	1	1	2	1	1	1	.00	.00	.00	.00	1	1	2	2	0	17	11	1	11	1	0	99	99	1	0	0
.0	.00	.00	0	1	0	0	0	1	1	2	1	1	1	1.00	.00	.00	.00	1	1	2	2	2	17	13	1	13	1	0	99	99	1	0	0
.0	.00	.00	0	1	0	0	0	3	0	2	1	1	0	1.00	.00	.00	.00	1	1	2	2	2	15	14	1	14	1	0	99	99	0	0	1
.0	.00	.00	0	0	1	0	0	1	0	2	1	1	1	1.00	.00	.00	.00	1	1	2	2	2	15	10	1	10	1	0	99	99	1	0	0
.0	.00	.00	0	0	1	0	1	1	0	2	1	1	1	1.00	.00	.00	.00	1	1	2	2	2	15	17	1	15	0	0	99	99	1	0	0
.0	.00	.00	0	0	1	0	0	1	0	2	1	1	1	.00	.00	1.00	.00	1	1	2	2	1	16	14	1	14	0	1	99	99	1	0	0
.0	.00	.00	0	1	99	1	99	1	0	2	0	1	1	.00	.00	1.00	.00	0	1	1	2	1	99	15	1	15	99	0	99	99	1	0	0
.0	.00	.00	0	1	99	1	99	1	0	2	0	1	1	1.00	.00	.00	.00	0	1	1	2	2	99	11	1	11	99	0	99	99	1	0	0
.0	.00	.00	0	1	99	1	99	1	0	2	0	1	1	1.00	.00	.00	.00	0	1	1	2	2	99	14	1	14	99	0	99	99	1	0	0
.0	.00	.00	0	1	99	1	99	1	0	2	0	1	1	.00	1.00	.00	.00	0	1	1	2	3	99	14	1	14	99	0	99	99	1	0	0
.0	.00	.00	0	1	99	1	99	1	1	2	0	1	1	1.00	.00	.00	.00	0	1	1	2	2	99	15	1	15	99	0	99	99	1	0	0
.0	.00	.00	0	1	99	1	99	1	0	2	1	0	1	1.00	.00	.00	.00	1	0	1	2	2	18	99	1	18	1	99	99	99	1	0	0
.0	.00	.00	1	1	99	1	99	1	1	2	1	0	1	.00	1.00	.00	.00	1	0	1	2	3	14	99	1	14	0	99	99	99	1	0	0
.0	.00	.00	1	1	99	1	99	1	1	2	1	0	1	.00	1.00	.00	.00	1	0	1	2	3	17	99	1	17	0	99	99	99	1	0	0
.0	.00	.00	1	1	99	1	99	1	1	2	1	0	1	.00	1.00	.00	.00	1	0	1	2	3	15	99	1	15	0	99	99	99	1	0	0
.0	.00	.00	0	1	99	1	99	2	1	2	1	0	0	.00	1.00	.00	.00	1	0	1	2	3	14	99	1	14	1	99	99	99	0	1	0
.0	.00	.00	0	1	99	1	99	2	1	2	1	0	0	.00	1.00	.00	.00	1	0	1	2	3	15	99	1	15	1	99	99	99	0	1	0
.0	.00	.00	1	1	99	1	99	2	1	2	1	0	0	.00	1.00	.00	.00	1	0	1	2	3	15	99	1	15	1	99	99	99	0	1	0
.0	.00	.00	1	1	99	1	99	2	1	2	1	0	0	1.00	.00	.00	.00	1	0	1	2	2	17	99	1	17	1	99	99	99	0	1	0
.0	.00	.00	1	1	99	1	99	2	1	2	1	0	0	.00	1.00	.00	.00	1	0	1	2	3	15	99	1	15	1	99	99	99	0	1	0
.0	.00	.00	0	1	99	1	99	2	1	2	1	0	0	.00	1.00	.00	.00	1	0	1	2	3	16	99	1	16	0	99	99	99	0	1	0
.0	.00	.00	0	1	99	1	99	1	1	2	1	0	1	1.00	.00	.00	.00	1	0	1	2	2	18	99	1	18	0	99	99	99	1		0
.0	.00	.00	1	1	99	1	99	2	1	2	1	0	0	.00	1.00	.00	.00	1	0	1	2	3	15	99	1	15	1	99	99	99	0	1	0
.0	.00	.00	1	1	99	1	99	2	1	2	1	0	0	.00	1.00	.00	.00	1	0	1	2	3	15	99	1	15	1	99	99	99	0	1	0
.0	.00	.00	1	1	99	1	99	2	1	2	1	0	0	.00	1.00	.00	.00	1	0	1	2	3	13	99	1	13	1	99	99	99	0	1	0
.0	.00	.00	1	1	99	1	99	2	1	2	1	0	0	1.00	.00	.00	.00	1	0	1	2	2	15	99	1	15	1	99	99	99	0	1	0
.0	.00	.00	1	1	99	1	99	2	1	2	1	0	0	.00	.00	.00	.00	1	0	1	2	0	17	99	1	17	1	99	99	99	0	1	0
.0	.00	.00	1	1	99	1	99	2	1	2	1	0	0	.00	.00	.00	.00	1	0	1	2	0	17	99	1	17	1	99	99	99	0	1	0
.0	.00	.00	1	1	99	1	99	2	1	2	1	0	0	.00	.00	.00	.00	1	0	1	2	0	15	99	1	15	0	99	99	99	0	1	0
.0	.00	.00	1	1	99	1	99	2	1	2	1	0	0	.00	1.00	.00	.00	1	0	1	2	3	16	99	1	16	0	99	99	99	0	1	0
.0	.00	.00	1	1	99	1	99	2	1	2	1	0	0	.00	1.00	.00	.00	1	0	1	2	3	15	99	1	15	0	99	99	99	0	1	0
.0	.00	.00	1	1	99	1	99	2	1	2	1	0	0	1.00	.00	.00	.00	1	0	1	2	2	15	99	1	15	0	99	99	99	0	1	0
.0	.00	.00	1	1	99	1	99	2	1	2	1	0	0	.00	.00	1.00	.00	1	0	1	2	1	15	99	1	15	0	99	99	99	0	1	0
.0	.00	.00	1	1	99	1	99	2	1	2	1	0	0	.00	.00	1.00	.00	1	0	1	2	1	20	99	1	20	0	99	99	99	0	1	0
.0	.00	.00	0	1	99	1	99	2	1	2	1	0	0	.00	.00	1.00	.00	1	0	1	2	1	18	99	1	18	0	99	99	99	0	1	0
.0	.00	.00	0	1	99	1	99	2	1	2	1	0	0	.00	.00	1.00	.00	1	0	1	2	1	18	99	1	18	0	99	99	99	0	1	0
.0	.00	.00	1	1	99	1	99	2	1	2	1	0	0	.00	.00	1.00	.00	1	0	1	2	1	18	99	1	18	0	99	99	99	0	1	0
.0	.00	.00	1	1	99	1	99	2	1	2	1	0	0	.00	.00	1.00	.00	1	0	1	2	1	18	99	1	18	1	99	99	99	0	1	0
.0	.00	.00	1	1	99	1	99	2	1	2	1	0	0	.00	.00	.00	.00	1	0	1	2	0	16	99	1	16	1	99	99	99	0	1	0
.0	.00	.00	1	1	99	1	99	2	1	2	1	0	0	.00	.00	1.00	.00	1	0	1	2	1	16	99	1	16	1	99	99	99	0	1	0
.0	.00	.00	1	1	99	1	99	1	1	2	1	0	1	99.00	99.00	99.00	99.00	1	0	1	2	2	17	99	1	17	0	99	99	99	1	0	0
.0	.00	.00	1	1	99	1	99	2	1	2	1	0	0	99.00	99.00	99.00	99.00	1	0	1	2	2	17	99	1	17	0	99	99	99	0	1	0
.0	.00	.00	1	1	99	1	99	2	1	2	1	0	0	99.00	99.00	99.00	99.00	1	0	1	2	3	17	99	1	17	0	99	99	99	0	1	0
.0	.00	.00	1	1	99	1	99	1	1	2	1	0	1	99.00	99.00	99.00	99.00	1	0	1	2	3	15	99	1	15	0	99	99	99	1	0	0
.0	.00	.00	1	1	99	1	99	1	1	2	1	0	1	99.00	99.00	99.00	99.00	1	0	1	2	3	15	99	1	15	0	99	99	99	1	0	0
.0	.00	.00	1	1	99	1	99	1	1	2	1	0	1	99.00	99.00	99.00	99.00	1	0	1	2	3	10	99	1	10	0	99	99	99	1	0	0
.0	.00	.00	1	1	99	1	99	1	1	2	1	0	1	99.00	99.00	99.00	99.00	1	0	1	2	2	20	99	1	20	0	99	99	99	1	0	0
.0	.00	.00	1	1	99	1	99	1	1	2	1	0	1	99.00	99.00	99.00	99.00	1	0	1	2	3	18	99	1	18	0	99	99	99	1	0	0
.0	.00	.00	1	1	99	1	99	1	1	2	1	0	1	99.00	99.00	99.00	99.00	1	0	1	2	2	19	99	1	19	0	99	99	99	1	0	0
.0	.00	.00	1	1	99	1	99	1	1	2	1	0	1	99.00	99.00	99.00	99.00	1	0	1	2	3	19	99	1	19	0	99	99	99	1	0	0
.0	.00	.00	1	1	99	1	99	1	1	2	1	0	1	99.00	99.00	99.00	99.00	1	0	1	2	1	17	99	1	17	0	99	99	99	1	0	0
.0	.00	.00	1	1	99	1	99	1	1	2	1	0	1	99.00	99.00	99.00	99.00	1	0	1	2	1	17	99	1	17	0	99	99	99	1	0	0
.0	.00	.00	1	1	99	1	99	1	1	2	1	0	1	99.00	99.00	99.00	99.00	1	0	1	2	2	15	99	1	15	0	99	99	99	1	0	0
.0	.00	.00	1	1	99	1	99	1	1	2	1	0	1	99.00	99.00	99.00	99.00	1	0	1	2	2	18	99	1	18	0	99	99	99	1	0	0
.0	.00	.00	1	1	99	1	99	1	1	2	1	0	1	99.00	99.00	99.00	99.00	1	0	1	2	3	18	99	1	18	0	99	99	99	1	0	0
.0	.00	.00	1	1	99	1	99	1	1	2	1	0	1	99.00	99.00	99.00	99.00	1	0	1	2	3	18	99	1	18	0	99	99	99	1	0	0
.0	.00	.00	1	1	99	1	99	1	1	2	1	0	1	99.00	99.00	99.00	99.00	1	0	1	2	3	17	99	1	17	0	99	99	99	1	0	0
.0	.00	.00	1	1	99	1	99	1	1	2	1	0	1	99.00	99.00	99.00	99.00	1	0	1	2	3	17	99	1	17	0	99	99	99	1	0	0
.0	.00	.00	1	1	99	1	99	1	1	2	1	0	1	99.00	99.00	99.00	99.00	1	0	1	2	3	17	99	1	17	0	99	99	99	1	0	0
.0	.00	.00	1	1	99	1	99	1	1	2	1	0	1	99.00	99.00	99.00	99.00	1	0	1	2	3	15	99	1	15	0	99	99	99	1	0	0
.0	.00	.00	1	1	99	1	99	1	1	2	1	0	1	99.00	99.00	99.00	99.00	1	0	1	2	2	14	99	1	14	0	99	99	99	1	0	0
.0	.00	.00	1	1	99	1	99	1	1	2	1	0	1	99.00	99.00	99.00	99.00	1	0	1	2	1	15	99	1	15	0	99	99	99	1	0	0
.0	.00	.00	0	1	99	1	99	1	1	2	1	0	1	99.00	99.00	99.00	99.00	1	0	1	2	2	15	99	1	15	0	99	99	99	1	0	0
.0	.00	.00	0	1	99	1	99	1	1	2	1	0	1	99.00	99.00	99.00	99.00	1	0	1	2	2	15	99	1	15	0	99	99	99	1	0	0
.0	.00	.00	0	1	99	1	99	1	1	2	1	0	1	99.00	99.00	99.00	99.00	1	0	1	2	2	18	99	1	18	0	99	99	99	1	0	0
.0	.00	.00	0	1	99	1	99	1	1	2	1	0	1	99.00	99.00	99.00	99.00	1	0	1	2	3	18	99	1	18	0	99	99	99	1	0	0
.0	.00	.00	0	1	99	1	99	1	1	2	1	0	1	99.00	99.00	99.00	99.00	1	0	1	2	3	18	99	1	18	0	99	99	99	1	0	0
.0	.00	.00	0	1	99	1	99	2	1	2	1	0	0	99.00	99.00	99.00	99.00	1	0	1	2	3	17	99	1	17	0	99	99	99	0	1	0
.0	.00	.00	0	1	99	1	99	2	1	2	1	0	0	99.00	99.00	99.00	99.00	1	0	1	2	3	17	99	1	17	2	99	99	99	0	1	0
.0	.00	.00	1	1	99	1	99	2	1	2	1	0	0	99.00	99.00	99.00	99.00	1	0	1	2	3	19	99	1	19	1	99	99	99	0	1	0
.0	.00	.00	1	1	99	1	99	2	1	2	1	0	0	99.00	99.00	99.00	99.00	1	0	1	2	3	15	99	1	15	1	99	99	99	0	1	0
.0	.00	.00	1	1	99	1	99	1	1	2	1	0	1	99.00	99.00	99.00	99.00	1	0	1	2	2	15	99	1	15	1	99	99	99	1	0	0
.0	.00	.00	1	1	99	1	99	1	1	2	1	0	1	99.00	99.00	99.00	99.00	1	0	1	2	2	15	99	1	15	1	99	99	99	1	0	0
.0	.00	.00	1	1	99	1	99	2	1	2	1	0	0	99.00	99.00	99.00	99.00	1	0	1	2	2	21	99	1	21	0	99	99	99	0	1	0
.0	.00	.00	1	1	99	1	99	2	1	2	1	0	0	99.00	99.00	99.00	99.00	1	0	1	2	3	21	99	1	21	0	99	99	99	0	1	0
.0	.00	.00	1	1	99	1	99	1	1	2	1	0	1	99.00	99.00	99.00	99.00	1	0	1	2	2	10	99	1	10	1	99	99	99	1	0	0
.0	.00	.00	1	1	99	1	99	1	1	2	1	0	1	99.00	99.00	99.00	99.00	1	0	1	2	1	15	99	1	15	1	99	99	99	1	0	0
.0	.00	.00	1	1	99	1	99	2	1	2	1	0	0	99.00	99.00	99.00	99.00	1	0	1	2	2	21	99	1	21	0	99	99	99	0	1	0
.0	.00	.00	1	1	99	1	99	2	1	2	1	0	0	99.00	99.00	99.00	99.00	1	0	1	2	2	21	99	1	21	0	99	99	99	0	1	0
.0	.00	.00	1	1	99	1	99	2	1	2	1	0	0	99.00	99.00	99.00	99.00	1	0	1	2	2	17	99	1	17	0	99	99	99	0	1	0
.0	.00	.00	1	1	99	1	99	1	1	2	1	0	1	99.00	99.00	99.00	99.00	1	0	1	2	2	18	99	1	18	0	99	99	99	1	0	0
.0	.00	.00	1	1	99	1	99	2	1	2	1	0	0	99.00	99.00	99.00	99.00	1	0	1	2	2	15	99	1	15	0	99	99	99	0	1	0
.0	.00	.00	1	1	99	1	99	2	1	2	1	0	0	99.00	99.00	99.00	99.00	1	0	1	2	3	15	99	1	15	0	99	99	99	0	1	0
.0	.00	.00	1	1	99	1	99	2	1	2	1	0	0	99.00	99.00	99.00	99.00	1	0	1	2	1	15	99	1	15	1	99	99	99	0	1	0
.0	.00	.00	0	1	0	0	0	3	0	2	0	1	0	1.00	.00	.00	.00	0	1	1	2	2	99	15	1	15	99	0	99	99	0	0	1
.0	.00	.00	0	0	1	0	0	1	0	2	0	1	1	.00	.00	1.00	.00	0	1	1	2	1	99	15	1	15	99	0	99	99	1	0	0
.0	.00	.00	0	0	0	0	1	2	0	2	0	1	0	1.00	.00	.00	.00	0	1	1	2	2	99	17	1	17	99	0	99	99	0	1	0
.0	.00	.00	0	0	0	0	1	1	0	2	0	1	1	1.00	.00	.00	.00	0	1	1	2	2	99	17	1	17	99	0	99	99	1	0	0
.0	.00	.00	0	0	0	0	1	1	0	2	0	1	1	.00	.00	1.00	.00	0	1	1	2	1	99	10	1	10	99	0	99	99	1	0	0
.0	.00	.00	0	0	1	0	0	1	0	2	0	1	1	.00	1.00	.00	.00	0	1	1	2	3	99	17	1	17	99	0	99	99	1	0	0
.0	.00	.00	0	1	0	0	0	3	0	2	0	1	0	1.00	.00	.00	.00	0	1	1	2	2	99	16	1	16	99	0	99	99	0	0	1
.0	.00	.00	0	1	0	0	0	3	1	2	0	1	0	1.00	.00	.00	.00	0	1	1	2	2	99	16	1	16	99	0	99	99	0	0	1
.0	.00	.00	0	1	0	0	0	3	0	2	0	1	0	.00	1.00	.00	.00	0	1	1	2	3	99	15	1	15	99	0	99	99	0	0	1
.0	.00	.00	0	1	0	0	0	3	0	2	0	1	0	.00	1.00	.00	.00	0	1	1	2	3	99	15	1	15	99	0	99	99	0	0	1
.0	.00	.00	0	1	0	0	0	1	0	2	0	1	1	.00	.00	1.00	.00	0	1	1	2	1	99	15	1	15	99	0	99	99	1	0	0
.0	.00	.00	0	1	0	0	1	1	1	2	0	1	1	.00	.00	1.00	.00	0	1	1	2	1	99	15	1	15	99	0	99	99	1	0	0
.0	.00	.00	0	1	0	0	0	3	1	2	0	1	0	1.00	.00	.00	.00	0	1	1	2	2	99	15	1	15	99	0	99	99	0	0	1
.0	.00	.00	0	1	0	0	0	3	1	2	0	1	0	1.00	.00	.00	.00	0	1	1	2	2	99	17	1	17	99	0	99	99	0	0	1
.0	.00	.00	0	1	0	0	0	3	1	2	0	1	0	1.00	.00	.00	.00	0	1	1	2	2	99	15	1	15	99	0	99	99	0	0	1
.0	.00	.00	0	1	0	0	0	3	1	2	0	1	0	.00	.00	1.00	.00	0	1	1	2	1	99	15	1	15	99	0	99	99	0	0	1
.0	.00	.00	0	1	0	0	0	3	1	2	0	1	0	1.00	.00	.00	.00	0	1	1	2	2	99	15	1	15	99	0	99	99	0	0	1
.0	.00	.00	0	1	0	0	0	3	1	2	0	1	0	1.00	.00	.00	.00	0	1	1	2	2	99	14	1	14	99	0	99	99	0	0	1
.0	.00	.00	0	1	0	0	0	3	1	2	0	1	0	1.00	.00	.00	.00	0	1	1	2	2	99	10	1	10	99	0	99	99	0	0	1
.0	.00	.00	0	1	0	0	0	3	0	2	0	1	0	1.00	.00	.00	.00	0	1	1	2	2	99	17	1	17	99	0	99	99	0	0	1
.0	.00	.00	0	0	1	0	0	1	0	2	0	1	1	1.00	.00	.00	.00	0	1	1	2	2	99	17	1	17	99	0	99	99	1	0	0
.0	.00	.00	0	0	1	0	0	1	0	2	0	1	1	1.00	.00	.00	.00	0	1	1	2	2	99	19	1	19	99	1	99	99	1	0	0
.0	.00	.00	0	1	0	0	0	3	0	2	0	1	0	1.00	.00	.00	.00	0	1	1	2	2	99	15	1	15	99	0	99	99	0	0	1
.0	.00	.00	0	1	0	0	0	3	0	2	0	1	0	.00	.00	1.00	.00	0	1	1	2	1	99	14	1	14	99	1	99	99	0	0	1
.0	.00	.00	0	1	0	0	0	3	0	2	0	1	0	.00	.00	1.00	.00	0	1	1	2	1	99	15	1	15	99	1	99	99	0	0	1
.0	.00	.00	0	1	0	0	0	3	0	2	0	1	0	.00	1.00	.00	.00	0	1	1	2	3	99	15	1	15	99	1	99	99	0	0	1
.0	.00	.00	0	0	1	0	0	1	0	2	0	1	1	1.00	.00	.00	.00	0	1	1	2	2	99	15	1	15	99	1	99	99	1	0	0
.0	.00	.00	0	0	1	0	0	3	0	2	0	1	0	1.00	.00	.00	.00	0	1	1	2	2	99	15	1	15	99	0	99	99	0	0	1
.0	.00	.00	0	1	0	0	1	1	1	2	0	1	1	.00	1.00	.00	.00	0	1	1	2	3	99	16	1	16	99	0	99	99	1	0	0
.0	.00	.00	0	1	0	0	0	3	1	2	0	1	0	.00	1.00	.00	.00	0	1	1	2	3	99	17	1	17	99	0	99	99	0	0	1
.0	.00	.00	1	1	0	0	1	1	1	2	0	1	1	.00	.00	1.00	.00	0	1	1	2	1	99	15	1	15	99	0	99	99	1	0	0
.0	.00	.00	1	1	0	0	0	1	1	2	0	1	1	.00	1.00	.00	.00	0	1	1	2	3	99	17	1	17	99	0	99	99	1	0	0
.0	.00	.00	1	1	0	0	0	1	1	2	0	1	1	1.00	.00	.00	.00	0	1	1	2	2	99	15	1	15	99	0	99	99	1	0	0
.0	.00	.00	0	1	0	0	0	1	1	2	0	1	1	.00	.00	.00	.00	0	1	1	2	0	99	15	1	15	99	0	99	99	1	0	0
.0	.00	.00	0	0	1	0	1	1	0	2	1	0	1	1.00	.00	.00	.00	1	0	1	2	2	15	99	1	15	1	99	99	99	1	0	0
.0	.00	.00	0	1	0	0	0	3	1	2	1	0	0	1.00	.00	.00	.00	1	0	1	2	2	15	99	1	15	1	99	99	99	0	0	1
.0	.00	.00	0	0	1	0	0	1	0	2	1	0	1	.00	.00	1.00	.00	1	0	1	2	1	15	99	1	15	1	99	99	99	1	0	0
.0	.00	.00	0	1	0	0	0	1	0	2	1	0	1	1.00	.00	.00	.00	1	0	1	2	2	15	99	1	15	1	99	99	99	1	0	0
.0	.00	.00	0	1	0	0	0	3	0	2	1	0	0	1.00	.00	.00	.00	1	0	1	2	2	15	99	1	15	1	99	99	99	0	0	1
.0	.00	.00	0	1	0	0	0	3	0	2	1	0	0	1.00	.00	.00	.00	1	0	1	2	2	17	99	1	17	1	99	99	99	0	0	1
.0	.00	.00	0	1	0	0	0	1	0	2	1	0	1	.00	.00	1.00	.00	1	0	1	2	1	16	99	1	16	1	99	99	99	1	0	0
.0	.00	.00	0	1	0	0	0	3	1	2	1	0	0	.00	1.00	.00	.00	1	0	1	2	3	17	99	1	17	0	99	99	99	0	0	1
.0	.00	.00	0	0	1	0	1	2	1	2	1	0	0	1.00	.00	.00	.00	1	0	1	2	2	20	99	1	20	0	99	99	99	0	1	0
.0	.00	.00	0	0	1	0	1	2	1	2	1	0	0	1.00	.00	.00	.00	1	0	1	2	2	12	99	1	12	0	99	99	99	0	1	0
.0	.00	.00	0	0	1	0	1	2	1	2	1	0	0	1.00	.00	.00	.00	1	0	1	2	2	15	99	1	15	0	99	99	99	0	1	0
.0	.00	.00	0	0	1	0	1	2	1	2	1	0	0	1.00	.00	.00	.00	1	0	1	2	2	15	99	1	15	0	99	99	99	0	1	0
.0	.00	.00	0	0	0	0	1	2	1	2	1	0	0	.00	1.00	.00	.00	1	0	1	2	3	10	99	1	10	0	99	99	99	0	1	0
.0	.00	.00	1	0	0	0	1	2	1	2	1	0	0	1.00	.00	.00	.00	1	0	1	2	2	15	99	1	15	0	99	99	99	0	1	0
.0	.00	.00	1	0	0	0	1	2	1	2	1	0	0	1.00	.00	.00	.00	1	0	1	2	2	15	99	1	15	0	99	99	99	0	1	0
.0	.00	.00	1	0	0	0	1	1	1	2	1	0	1	.00	1.00	.00	.00	1	0	1	2	3	15	99	1	15	0	99	99	99	1	0	0
.0	.00	.00	1	0	0	0	1	1	1	2	1	0	1	.00	1.00	.00	.00	1	0	1	2	3	14	99	1	14	0	99	99	99	1	0	0
.0	.00	.00	1	0	0	0	1	1	1	2	1	0	1	.00	1.00	.00	.00	1	0	1	2	3	15	99	1	15	0	99	99	99	1	0	0
.0	.00	.00	1	0	0	0	1	1	1	2	1	0	1	.00	1.00	.00	.00	1	0	1	2	3	18	99	1	18	0	99	99	99	1	0	0
.0	.00	.00	1	0	0	0	1	1	1	2	1	0	1	.00	1.00	.00	.00	1	0	1	2	3	19	99	1	19	0	99	99	99	1	0	0
.0	.00	.00	1	0	0	0	1	1	1	2	1	0	1	.00	1.00	.00	.00	1	0	1	2	3	19	99	1	19	0	99	99	99	1	0	0
.0	.00	.00	1	0	0	0	1	1	1	2	1	0	1	.00	1.00	.00	.00	1	0	1	2	3	20	99	1	20	0	99	99	99	1	0	0
.0	.00	.00	1	0	0	0	1	1	1	2	1	0	1	.00	.00	.00	.00	1	0	1	2	0	13	99	1	13	0	99	99	99	1	0	0
.0	.00	.00	1	0	0	0	1	1	1	2	1	0	1	.00	.00	.00	.00	1	0	1	2	0	12	99	1	12	0	99	99	99	1	0	0
.0	.00	.00	1	0	0	0	1	1	1	2	1	0	1	1.00	.00	.00	.00	1	0	1	2	2	15	99	1	15	0	99	99	99	1	0	0
.0	.00	.00	1	0	0	0	1	1	1	2	1	0	1	.00	1.00	.00	.00	1	0	1	2	3	10	99	1	10	0	99	99	99	1	0	0
.0	.00	.00	1	0	0	0	1	1	1	2	1	0	1	.00	1.00	.00	.00	1	0	1	2	3	14	99	1	14	0	99	99	99	1	0	0
.0	.00	.00	1	0	0	0	1	1	1	2	1	0	1	.00	1.00	.00	.00	1	0	1	2	3	15	99	1	15	0	99	99	99	1	0	0
.0	.00	.00	1	0	0	0	1	1	1	2	1	0	1	.00	1.00	.00	.00	1	0	1	2	3	17	99	1	17	0	99	99	99	1	0	0
.0	.00	.00	1	0	0	0	1	1	1	2	1	0	1	1.00	.00	.00	.00	1	0	1	2	2	15	99	1	15	0	99	99	99	1	0	0
.0	.00	.00	1	0	0	0	1	1	1	2	1	0	1	.00	1.00	.00	.00	1	0	1	2	3	19	99	1	19	0	99	99	99	1	0	0
.0	.00	.00	1	0	0	0	1	1	1	2	1	0	1	.00	1.00	.00	.00	1	0	1	2	3	15	99	1	15	0	99	99	99	1	0	0
.0	.00	.00	1	0	0	0	1	1	1	2	1	0	1	.00	1.00	.00	.00	1	0	1	2	3	16	99	1	16	0	99	99	99	1	0	0
.0	.00	.00	1	0	0	0	1	1	1	2	1	0	1	.00	1.00	.00	.00	1	0	1	2	3	15	99	1	15	0	99	99	99	1	0	0
.0	.00	.00	1	0	0	0	1	1	1	2	1	0	1	.00	1.00	.00	.00	1	0	1	2	3	10	99	1	10	0	99	99	99	1	0	0
.0	.00	.00	1	0	0	0	1	1	1	2	1	0	1	.00	.00	.00	.00	1	0	1	2	0	18	99	1	18	0	99	99	99	1	0	0
.0	.00	.00	1	0	0	0	1	1	1	2	1	0	1	.00	.00	.00	.00	1	0	1	2	0	13	99	1	13	0	99	99	99	1	0	0
.0	.00	.00	1	0	0	0	1	1	1	2	1	0	1	.00	.00	.00	.00	1	0	1	2	0	14	99	1	14	0	99	99	99	1	0	0
.0	.00	.00	1	0	0	0	1	1	1	2	1	0	1	.00	.00	.00	.00	1	0	1	2	0	15	99	1	15	0	99	99	99	1	0	0
.0	.00	.00	1	0	0	0	1	1	1	2	1	0	1	1.00	.00	.00	.00	1	0	1	2	2	14	99	1	14	0	99	99	99	1	0	0
.0	.00	.00	1	0	0	0	1	1	1	2	1	0	1	1.00	.00	.00	.00	1	0	1	2	2	15	99	1	15	0	99	99	99	1	0	0
.0	.00	.00	1	0	0	0	1	1	1	2	1	0	1	1.00	.00	.00	.00	1	0	1	2	2	11	99	1	11	0	99	99	99	1	0	0
.0	.00	.00	1	0	0	0	1	1	1	2	1	0	1	.00	1.00	.00	.00	1	0	1	2	3	15	99	1	15	0	99	99	99	1	0	0
.0	.00	.00	1	0	0	0	1	1	1	2	1	0	1	.00	1.00	.00	.00	1	0	1	2	3	11	99	1	11	0	99	99	99	1	0	0
.0	.00	.00	1	0	0	0	1	1	1	2	1	0	1	.00	.00	.00	.00	1	0	1	2	0	15	99	1	15	0	99	99	99	1	0	0
.0	.00	.00	1	0	0	0	1	1	1	2	1	0	1	.00	.00	.00	.00	1	0	1	2	0	14	99	1	14	0	99	99	99	1	0	0
.0	.00	.00	1	0	0	0	1	1	1	2	1	0	1	.00	.00	1.00	.00	1	0	1	2	1	15	99	1	15	0	99	99	99	1	0	0
.0	.00	.00	1	0	0	0	1	1	1	2	1	0	1	.00	.00	1.00	.00	1	0	1	2	1	15	99	1	15	0	99	99	99	1	0	0
.0	.00	.00	1	0	0	0	1	1	1	2	1	0	1	.00	.00	1.00	.00	1	0	1	2	1	15	99	1	15	0	99	99	99	1	0	0
.0	.00	.00	1	0	0	0	1	1	1	2	1	0	1	.00	1.00	.00	.00	1	0	1	2	3	10	99	1	10	0	99	99	99	1	0	0
.0	.00	.00	1	0	0	0	1	1	1	2	1	0	1	1.00	.00	.00	.00	1	0	1	2	2	15	99	1	15	0	99	99	99	1	0	0
.0	.00	.00	1	0	0	0	1	1	1	2	1	0	1	1.00	.00	.00	.00	1	0	1	2	2	15	99	1	15	0	99	99	99	1	0	0
.0	.00	.00	1	0	0	0	1	1	1	2	1	0	1	1.00	.00	.00	.00	1	0	1	2	2	15	99	1	15	0	99	99	99	1	0	0
.0	.00	.00	1	0	0	0	1	1	1	2	1	0	1	1.00	.00	.00	.00	1	0	1	2	2	15	99	1	15	0	99	99	99	1	0	0
.0	.00	.00	1	0	0	0	1	1	1	2	1	0	1	.00	1.00	.00	.00	1	0	1	2	3	14	99	1	14	0	99	99	99	1	0	0
.0	.00	.00	1	0	0	0	1	1	1	2	1	0	1	.00	1.00	.00	.00	1	0	1	2	3	10	99	1	10	0	99	99	99	1	0	0
.0	.00	.00	1	0	0	0	1	1	1	2	1	0	1	.00	1.00	.00	.00	1	0	1	2	3	10	99	1	10	0	99	99	99	1	0	0
.0	.00	.00	1	0	0	0	1	1	1	2	1	0	1	.00	1.00	.00	.00	1	0	1	2	3	15	99	1	15	0	99	99	99	1	0	0
.0	.00	.00	1	0	0	0	1	1	1	2	1	0	1	.00	1.00	.00	.00	1	0	1	2	3	13	99	1	13	0	99	99	99	1	0	0
.0	.00	.00	1	0	0	0	1	1	1	2	1	0	1	.00	1.00	.00	.00	1	0	1	2	3	15	99	1	15	0	99	99	99	1	0	0
.0	.00	.00	1	0	0	0	1	1	1	2	1	0	1	.00	.00	.00	.00	1	0	1	2	0	14	99	1	14	0	99	99	99	1	0	0
.0	.00	.00	1	0	0	0	1	1	1	2	1	0	1	.00	.00	.00	.00	1	0	1	2	0	14	99	1	14	0	99	99	99	1	0	0
.0	.00	.00	1	0	0	0	1	1	1	2	1	0	1	.00	.00	.00	.00	1	0	1	2	0	13	99	1	13	0	99	99	99	1	0	0
.0	.00	.00	1	0	0	0	1	1	1	2	1	0	1	.00	.00	.00	.00	1	0	1	2	0	15	99	1	15	0	99	99	99	1	0	0
.0	.00	.00	1	0	0	0	1	1	1	2	1	0	1	1.00	.00	.00	.00	1	0	1	2	2	15	99	1	15	0	99	99	99	1	0	0
.0	.00	.00	1	0	0	0	1	1	1	2	1	0	1	1.00	.00	.00	.00	1	0	1	2	2	14	99	1	14	0	99	99	99	1	0	0
.0	.00	.00	1	0	0	0	1	1	1	2	1	0	1	1.00	.00	.00	.00	1	0	1	2	2	14	99	1	14	0	99	99	99	1	0	0
.0	.00	.00	1	0	0	0	1	1	1	2	1	0	1	.00	1.00	.00	.00	1	0	1	2	3	15	99	1	15	0	99	99	99	1	0	0
.0	.00	.00	1	0	0	0	1	1	1	2	1	0	1	.00	1.00	.00	.00	1	0	1	2	3	15	99	1	15	0	99	99	99	1	0	0
.0	.00	.00	1	0	0	0	1	1	1	2	1	0	1	.00	1.00	.00	.00	1	0	1	2	3	15	99	1	15	0	99	99	99	1	0	0
.0	.00	.00	1	0	0	0	1	1	1	2	1	0	1	1.00	.00	.00	.00	1	0	1	2	2	15	99	1	15	0	99	99	99	1	0	0
.0	.00	.00	1	0	0	0	1	1	1	2	1	0	1	.00	.00	.00	.00	1	0	1	2	0	14	99	1	14	0	99	99	99	1	0	0
.0	.00	.00	0	0	0	0	1	1	1	2	1	0	1	.00	.00	.00	.00	1	0	1	2	0	15	99	1	15	0	99	99	99	1	0	0
.0	.00	.00	1	0	0	0	1	1	1	2	1	0	1	.00	.00	.00	.00	1	0	1	2	0	15	99	1	15	0	99	99	99	1	0	0
.0	.00	.00	1	0	0	0	1	1	1	2	1	0	1	.00	1.00	.00	.00	1	0	1	2	3	15	99	1	15	0	99	99	99	1	0	0
.0	.00	.00	1	0	0	0	1	1	1	2	1	0	1	.00	1.00	.00	.00	1	0	1	2	3	15	99	1	15	0	99	99	99	1	0	0
.0	.00	.00	0	0	0	0	1	1	1	2	1	0	1	.00	1.00	.00	.00	1	0	1	2	3	15	99	1	15	0	99	99	99	1	0	0
.0	.00	.00	0	0	0	0	1	1	1	2	1	0	1	.00	1.00	.00	.00	1	0	1	2	3	15	99	1	15	0	99	99	99	1	0	0
.0	.00	.00	0	0	0	0	1	1	1	2	1	0	1	.00	1.00	.00	.00	1	0	1	2	3	15	99	1	15	0	99	99	99	1	0	0
.0	.00	.00	0	0	0	0	1	1	1	2	1	0	1	.00	1.00	.00	.00	1	0	1	2	3	15	99	1	15	0	99	99	99	1	0	0
.0	.00	.00	0	0	0	0	1	1	1	2	1	0	1	1.00	.00	.00	.00	1	0	1	2	2	15	99	1	15	0	99	99	99	1	0	0
.0	.00	.00	0	0	0	0	1	1	1	2	1	0	1	1.00	.00	.00	.00	1	0	1	2	2	15	99	1	15	0	99	99	99	1	0	0
.0	.00	.00	0	0	0	0	1	1	1	2	1	0	1	1.00	.00	.00	.00	1	0	1	2	2	15	99	1	15	0	99	99	99	1	0	0
.0	.00	.00	0	0	0	0	1	1	1	2	1	0	1	1.00	.00	.00	.00	1	0	1	2	2	15	99	1	15	0	99	99	99	1	0	0
.0	.00	.00	0	0	0	0	1	1	1	2	1	0	1	.00	.00	.00	.00	1	0	1	2	0	15	99	1	15	0	99	99	99	1	0	0
.0	.00	.00	0	0	0	0	1	1	1	2	1	0	1	.00	.00	.00	.00	1	0	1	2	0	14	99	1	14	0	99	99	99	1	0	0
.0	.00	.00	0	0	0	0	1	1	1	2	1	0	1	.00	1.00	.00	.00	1	0	1	2	3	15	99	1	15	2	99	99	99	1	0	0
.0	.00	.00	0	0	0	0	1	1	1	2	1	0	1	.00	1.00	.00	.00	1	0	1	2	3	10	99	1	10	0	99	99	99	1	0	0
.0	.00	.00	0	0	0	0	1	1	1	2	1	0	1	.00	.00	1.00	.00	1	0	1	2	1	12	99	1	12	0	99	99	99	1	0	0
.0	.00	.00	0	0	0	0	1	1	1	2	1	0	1	.00	1.00	.00	.00	1	0	1	2	3	15	99	1	15	1	99	99	99	1	0	0
.0	.00	.00	0	0	0	0	1	1	1	2	1	0	1	.00	1.00	.00	.00	1	0	1	2	3	13	99	1	13	1	99	99	99	1	0	0
.0	.00	.00	0	0	0	0	1	1	1	2	1	0	1	.00	1.00	.00	.00	1	0	1	2	3	15	99	1	15	1	99	99	99	1	0	0
.0	.00	.00	0	0	0	0	1	1	1	2	1	0	1	.00	1.00	.00	.00	1	0	1	2	3	14	99	1	14	1	99	99	99	1	0	0
.0	.00	.00	0	0	0	0	1	1	1	2	1	0	1	.00	.00	.00	.00	1	0	1	2	0	15	99	1	15	1	99	99	99	1	0	0
.0	.00	.00	0	0	0	0	1	1	1	2	1	0	1	.00	1.00	.00	.00	1	0	1	2	3	15	99	1	15	1	99	99	99	1	0	0
.0	.00	.00	0	0	0	0	1	1	1	2	1	0	1	1.00	.00	.00	.00	1	0	1	2	2	15	99	1	15	1	99	99	99	1	0	0
.0	.00	.00	0	0	0	0	0	1	1	2	1	0	1	1.00	.00	.00	.00	1	0	1	2	2	15	99	1	15	1	99	99	99	1	0	0
.0	.00	.00	0	0	0	0	1	1	1	2	1	0	1	.00	1.00	.00	.00	1	0	1	2	3	15	99	1	15	1	99	99	99	1	0	0
.0	.00	.00	0	0	0	0	1	1	1	2	1	0	1	.00	1.00	.00	.00	1	0	1	2	3	14	99	1	14	1	99	99	99	1	0	0
.0	.00	.00	0	0	0	0	1	1	1	2	1	0	1	.00	.00	.00	.00	1	0	1	2	0	14	99	1	14	1	99	99	99	1	0	0
.0	.00	.00	0	0	0	0	1	1	1	2	1	0	1	.00	.00	.00	.00	1	0	1	2	0	15	99	1	15	1	99	99	99	1	0	0
.0	.00	.00	0	0	0	0	1	1	1	2	1	0	1	.00	.00	.00	.00	1	0	1	2	0	14	99	1	14	1	99	99	99	1	0	0
.0	.00	.00	0	0	0	0	1	1	1	2	1	0	1	1.00	.00	.00	.00	1	0	1	2	2	16	99	1	16	1	99	99	99	1	0	0
.0	.00	.00	0	0	1	0	0	2	1	2	1	0	0	1.00	.00	.00	.00	1	0	1	2	2	16	99	1	16	1	99	99	99	0	1	0
.0	.00	.00	0	0	0	0	1	1	1	2	1	0	1	.00	.00	.00	.00	1	0	1	2	0	16	99	1	16	1	99	99	99	1	0	0
.0	.00	.00	0	0	0	0	1	1	1	2	1	0	1	.00	.00	.00	.00	1	0	1	2	0	14	99	1	14	1	99	99	99	1	0	0
.0	.00	.00	1	0	0	0	1	1	1	2	1	0	1	1.00	.00	.00	.00	1	0	1	2	2	15	99	1	15	1	99	99	99	1	0	0
.0	.00	.00	1	0	0	0	1	1	1	2	1	0	1	.00	.00	.00	.00	1	0	1	2	0	14	99	1	14	1	99	99	99	1	0	0
.0	.00	.00	1	0	0	0	1	1	1	2	1	0	1	.00	.00	.00	.00	1	0	1	2	0	15	99	1	15	1	99	99	99	1	0	0
.0	.00	.00	1	0	0	0	1	1	1	2	1	0	1	1.00	.00	.00	.00	1	0	1	2	2	16	99	1	16	1	99	99	99	1	0	0
.0	.00	.00	1	0	0	0	1	1	1	2	1	0	1	.00	1.00	.00	.00	1	0	1	2	3	16	99	1	16	1	99	99	99	1	0	0
.0	.00	.00	1	0	0	0	1	1	1	2	1	0	1	.00	.00	.00	.00	1	0	1	2	0	16	99	1	16	1	99	99	99	1	0	0
.0	.00	.00	1	1	0	0	1	2	1	2	1	0	0	1.00	.00	.00	.00	1	0	1	2	2	15	99	1	15	1	99	99	99	0	1	0
.0	.00	.00	0	1	0	0	1	2	1	2	1	0	0	.00	.00	1.00	.00	1	0	1	2	1	18	99	1	18	0	99	99	99	0	1	0
.0	.00	.00	1	1	0	0	1	2	1	2	1	0	0	.00	.00	1.00	.00	1	0	1	2	1	18	99	1	18	1	99	99	99	0	1	0
.0	.00	.00	1	1	0	0	1	2	1	2	1	0	0	.00	.00	1.00	.00	1	0	1	2	1	15	99	1	15	1	99	99	99	0	1	0
.0	.00	.00	1	1	0	0	1	1	1	2	1	0	1	99.00	99.00	99.00	99.00	1	0	1	2	3	17	99	1	17	1	99	99	99	1	0	0
.0	.00	.00	1	1	0	0	1	1	1	2	1	0	1	99.00	99.00	99.00	99.00	1	0	1	2	3	17	99	1	17	0	99	99	99	1	0	0
.0	.00	.00	1	1	0	0	1	1	1	2	1	0	1	99.00	99.00	99.00	99.00	1	0	1	2	1	15	99	1	15	0	99	99	99	1	0	0
.0	.00	.00	1	1	0	0	1	1	1	2	1	0	1	99.00	99.00	99.00	99.00	1	0	1	2	3	15	99	1	15	0	99	99	99	1	0	0
.0	.00	.00	1	1	0	0	1	1	1	2	1	0	1	99.00	99.00	99.00	99.00	1	0	1	2	3	15	99	1	15	0	99	99	99	1	0	0
.0	.00	.00	1	1	0	0	1	1	1	2	1	0	1	99.00	99.00	99.00	99.00	1	0	1	2	3	18	99	1	18	0	99	99	99	1	0	0
.0	.00	.00	1	1	0	0	1	1	1	2	1	0	1	99.00	99.00	99.00	99.00	1	0	1	2	2	17	99	1	17	0	99	99	99	1	0	0
.0	.00	.00	1	1	0	0	1	1	1	2	1	0	1	99.00	99.00	99.00	99.00	1	0	1	2	2	17	99	1	17	0	99	99	99	1	0	0
.0	.00	.00	1	1	0	0	1	1	1	2	1	0	1	99.00	99.00	99.00	99.00	1	0	1	2	2	17	99	1	17	0	99	99	99	1	0	0
.0	.00	.00	1	1	0	0	1	1	1	2	1	0	1	99.00	99.00	99.00	99.00	1	0	1	2	3	14	99	1	14	0	99	99	99	1	0	0
.0	.00	.00	1	1	0	0	1	1	1	2	1	0	1	99.00	99.00	99.00	99.00	1	0	1	2	0	15	99	1	15	0	99	99	99	1	0	0
.0	.00	.00	1	1	0	0	1	1	1	2	1	0	1	99.00	99.00	99.00	99.00	1	0	1	2	3	17	99	1	17	0	99	99	99	1	0	0
.0	.00	.00	1	1	0	0	1	1	1	2	1	0	1	99.00	99.00	99.00	99.00	1	0	1	2	2	17	99	1	17	0	99	99	99	1	0	0
.0	.00	.00	0	1	0	0	1	1	1	2	1	0	1	99.00	99.00	99.00	99.00	1	0	1	2	2	17	99	1	17	1	99	99	99	1	0	0
.0	.00	.00	0	1	0	0	1	2	1	2	1	0	0	99.00	99.00	99.00	99.00	1	0	1	2	1	17	99	1	17	0	99	99	99	0	1	0
.0	.00	.00	0	1	0	0	1	2	1	2	1	0	0	99.00	99.00	99.00	99.00	1	0	1	2	1	10	99	1	10	0	99	99	99	0	1	0
.0	.00	.00	0	1	0	0	1	2	1	2	1	0	0	99.00	99.00	99.00	99.00	1	0	1	2	3	15	99	1	15	1	99	99	99	0	1	0
.0	.00	.00	1	1	0	0	1	1	1	2	1	0	1	99.00	99.00	99.00	99.00	1	0	1	2	2	20	99	1	20	1	99	99	99	1	0	0
.0	.00	.00	1	1	0	0	1	2	1	2	1	0	0	99.00	99.00	99.00	99.00	1	0	1	2	2	21	99	1	21	1	99	99	99	0	1	0
.0	.00	.00	1	1	0	0	1	1	1	2	1	0	1	99.00	99.00	99.00	99.00	1	0	1	2	2	21	99	1	21	1	99	99	99	1	0	0
.0	.00	.00	1	1	0	0	1	1	1	2	1	0	1	99.00	99.00	99.00	99.00	1	0	1	2	2	17	99	1	17	0	99	99	99	1	0	0
.0	.00	.00	1	1	0	0	1	2	1	2	1	0	0	99.00	99.00	99.00	99.00	1	0	1	2	2	17	99	1	17	0	99	99	99	0	1	0
.0	.00	.00	1	1	0	0	1	2	1	2	1	0	0	99.00	99.00	99.00	99.00	1	0	1	2	3	13	99	1	13	1	99	99	99	0	1	0
.0	.00	.00	0	1	99	1	99	1	0	99	0	0	1	.00	1.00	.00	.00	0	0	0	99	99	99	99	0	99	99	99	99	99	1	0	0
.0	.00	.00	0	1	99	1	99	2	1	99	0	0	0	.00	1.00	.00	.00	0	0	0	99	99	99	99	0	99	99	99	99	99	0	1	0
.0	.00	.00	0	1	99	1	99	2	1	99	0	0	0	.00	1.00	.00	.00	0	0	0	99	99	99	99	0	99	99	99	99	99	0	1	0
.0	.00	.00	0	1	99	1	99	1	1	99	0	0	1	.00	.00	.00	.00	0	0	0	99	99	99	99	0	99	99	99	99	99	1	0	0
.0	.00	.00	0	1	99	1	99	1	1	99	0	0	1	.00	.00	1.00	.00	0	0	0	99	99	99	99	0	99	99	99	99	99	1	0	0
.0	.00	.00	0	1	99	1	99	1	1	99	0	0	1	.00	.00	1.00	.00	0	0	0	99	99	99	99	0	99	99	99	99	99	1	0	0
.0	.00	.00	0	1	99	1	99	1	1	99	0	0	1	1.00	.00	.00	.00	0	0	0	99	99	99	99	0	99	99	99	99	99	1	0	0
.0	.00	.00	0	1	99	1	99	1	1	99	0	0	1	1.00	.00	.00	.00	0	0	0	99	99	99	99	0	99	99	99	99	99	1	0	0
.0	.00	.00	0	1	99	1	99	1	1	99	0	0	1	.00	1.00	.00	.00	0	0	0	99	99	99	99	0	99	99	99	99	99	1	0	0
.0	.00	.00	1	1	99	1	99	2	1	99	0	0	0	99.00	99.00	99.00	99.00	0	0	0	99	99	99	99	0	99	99	99	99	99	0	1	0
.0	.00	.00	1	1	99	1	99	2	1	99	0	0	0	99.00	99.00	99.00	99.00	0	0	0	99	99	99	99	0	99	99	99	99	99	0	1	0
.0	.00	.00	1	1	99	1	99	1	1	99	0	0	1	99.00	99.00	99.00	99.00	0	0	0	99	99	99	99	0	99	99	99	99	99	1	0	0
.0	.00	.00	1	1	99	1	99	1	1	99	0	0	1	99.00	99.00	99.00	99.00	0	0	0	99	99	99	99	0	99	99	99	99	99	1	0	0
.0	.00	.00	1	1	99	1	99	1	1	99	0	0	1	99.00	99.00	99.00	99.00	0	0	0	99	99	99	99	0	99	99	99	99	99	1	0	0
.0	.00	.00	1	1	99	1	99	1	1	99	0	0	1	99.00	99.00	99.00	99.00	0	0	0	99	99	99	99	0	99	99	99	99	99	1	0	0
.0	.00	.00	1	1	99	1	99	1	1	99	0	0	1	99.00	99.00	99.00	99.00	0	0	0	99	99	99	99	0	99	99	99	99	99	1	0	0
.0	.00	.00	1	1	99	1	99	1	1	99	0	0	1	99.00	99.00	99.00	99.00	0	0	0	99	99	99	99	0	99	99	99	99	99	1	0	0
.0	.00	.00	1	1	99	1	99	1	1	99	0	0	1	99.00	99.00	99.00	99.00	0	0	0	99	99	99	99	0	99	99	99	99	99	1	0	0
.0	.00	.00	0	1	99	1	99	1	1	99	0	0	1	99.00	99.00	99.00	99.00	0	0	0	99	99	99	99	0	99	99	99	99	99	1	0	0
.0	.00	.00	0	1	99	1	99	1	1	99	0	0	1	99.00	99.00	99.00	99.00	0	0	0	99	99	99	99	0	99	99	99	99	99	1	0	0
.0	.00	.00	0	1	99	1	99	1	1	99	0	0	1	99.00	99.00	99.00	99.00	0	0	0	99	99	99	99	0	99	99	99	99	99	1	0	0
.0	.00	.00	0	1	99	1	99	1	1	99	0	0	1	99.00	99.00	99.00	99.00	0	0	0	99	99	99	99	0	99	99	99	99	99	1	0	0
.0	.00	.00	0	1	99	1	99	1	1	99	0	0	1	99.00	99.00	99.00	99.00	0	0	0	99	99	99	99	0	99	99	99	99	99	1	0	0
.0	.00	.00	1	1	99	1	99	1	1	99	0	0	1	99.00	99.00	99.00	99.00	0	0	0	99	99	99	99	0	99	99	99	99	99	1	0	0
.0	.00	.00	1	1	99	1	99	1	1	99	0	0	1	99.00	99.00	99.00	99.00	0	0	0	99	99	99	99	0	99	99	99	99	99	1	0	0
.0	.00	.00	1	1	99	1	99	1	1	99	0	0	1	99.00	99.00	99.00	99.00	0	0	0	99	99	99	99	0	99	99	99	99	99	1	0	0
.0	.00	.00	1	1	99	1	99	1	1	99	0	0	1	99.00	99.00	99.00	99.00	0	0	0	99	99	99	99	0	99	99	99	99	99	1	0	0
.0	.00	.00	1	1	99	1	99	1	1	99	0	0	1	99.00	99.00	99.00	99.00	0	0	0	99	99	99	99	0	99	99	99	99	99	1	0	0
.0	.00	.00	1	1	99	1	99	2	1	99	0	0	0	99.00	99.00	99.00	99.00	0	0	0	99	99	99	99	0	99	99	99	99	99	0	1	0
.0	.00	.00	1	1	99	1	99	2	1	99	0	0	0	99.00	99.00	99.00	99.00	0	0	0	99	99	99	99	0	99	99	99	99	99	0	1	0
.0	.00	.00	1	1	99	1	99	2	1	99	0	0	0	99.00	99.00	99.00	99.00	0	0	0	99	99	99	99	0	99	99	99	99	99	0	1	0
.0	.00	.00	1	1	99	1	99	1	1	99	0	0	1	99.00	99.00	99.00	99.00	0	0	0	99	99	99	99	0	99	99	99	99	99	1	0	0
.0	.00	.00	1	1	99	1	99	1	1	99	0	0	1	99.00	99.00	99.00	99.00	0	0	0	99	99	99	99	0	99	99	99	99	99	1	0	0
.0	.00	.00	1	1	99	1	99	1	1	99	0	0	1	99.00	99.00	99.00	99.00	0	0	0	99	99	99	99	0	99	99	99	99	99	1	0	0
.0	.00	.00	1	1	99	1	99	1	1	99	0	0	1	99.00	99.00	99.00	99.00	0	0	0	99	99	99	99	0	99	99	99	99	99	1	0	0
.0	.00	.00	1	1	99	1	99	1	1	99	0	0	1	99.00	99.00	99.00	99.00	0	0	0	99	99	99	99	0	99	99	99	99	99	1	0	0
.0	.00	.00	1	1	99	1	99	1	1	99	0	0	1	99.00	99.00	99.00	99.00	0	0	0	99	99	99	99	0	99	99	99	99	99	1	0	0
.0	.00	.00	1	1	99	1	99	1	1	99	0	0	1	99.00	99.00	99.00	99.00	0	0	0	99	99	99	99	0	99	99	99	99	99	1	0	0
.0	.00	.00	1	1	99	1	99	1	1	99	0	0	1	99.00	99.00	99.00	99.00	0	0	0	99	99	99	99	0	99	99	99	99	99	1	0	0
.0	.00	.00	1	1	99	1	99	1	1	99	0	0	1	99.00	99.00	99.00	99.00	0	0	0	99	99	99	99	0	99	99	99	99	99	1	0	0
.0	.00	.00	1	1	99	1	99	1	1	99	0	0	1	99.00	99.00	99.00	99.00	0	0	0	99	99	99	99	0	99	99	99	99	99	1	0	0
.0	.00	.00	0	1	99	1	99	1	1	99	0	0	1	99.00	99.00	99.00	99.00	0	0	0	99	99	99	99	0	99	99	99	99	99	1	0	0
.0	.00	.00	0	1	99	1	99	1	1	99	0	0	1	99.00	99.00	99.00	99.00	0	0	0	99	99	99	99	0	99	99	99	99	99	1	0	0
.0	.00	.00	1	1	99	1	99	1	1	99	0	0	1	99.00	99.00	99.00	99.00	0	0	0	99	99	99	99	0	99	99	99	99	99	1	0	0
.0	.00	.00	1	1	99	1	99	1	1	99	0	0	1	99.00	99.00	99.00	99.00	0	0	0	99	99	99	99	0	99	99	99	99	99	1	0	0
.0	.00	.00	1	1	99	1	99	1	1	99	0	0	1	99.00	99.00	99.00	99.00	0	0	0	99	99	99	99	0	99	99	99	99	99	1	0	0
.0	.00	.00	1	1	99	1	99	1	1	99	0	0	1	99.00	99.00	99.00	99.00	0	0	0	99	99	99	99	0	99	99	99	99	99	1	0	0
.0	.00	.00	1	1	99	1	99	1	1	99	0	0	1	99.00	99.00	99.00	99.00	0	0	0	99	99	99	99	0	99	99	99	99	99	1	0	0
.0	.00	.00	1	1	99	1	99	1	1	99	0	0	1	99.00	99.00	99.00	99.00	0	0	0	99	99	99	99	0	99	99	99	99	99	1	0	0
.0	.00	.00	1	1	99	1	99	1	1	99	0	0	1	99.00	99.00	99.00	99.00	0	0	0	99	99	99	99	0	99	99	99	99	99	1	0	0
.0	.00	.00	1	1	99	1	99	1	1	99	0	0	1	99.00	99.00	99.00	99.00	0	0	0	99	99	99	99	0	99	99	99	99	99	1	0	0
.0	.00	.00	1	1	99	1	99	1	1	99	0	0	1	99.00	99.00	99.00	99.00	0	0	0	99	99	99	99	0	99	99	99	99	99	1	0	0
.0	.00	.00	1	1	99	1	99	1	1	99	0	0	1	99.00	99.00	99.00	99.00	0	0	0	99	99	99	99	0	99	99	99	99	99	1	0	0
.0	.00	.00	1	1	99	1	99	1	1	99	0	0	1	99.00	99.00	99.00	99.00	0	0	0	99	99	99	99	0	99	99	99	99	99	1	0	0
.0	.00	.00	1	1	99	1	99	1	1	99	0	0	1	99.00	99.00	99.00	99.00	0	0	0	99	99	99	99	0	99	99	99	99	99	1	0	0
.0	.00	.00	1	1	99	1	99	1	1	99	0	0	1	99.00	99.00	99.00	99.00	0	0	0	99	99	99	99	0	99	99	99	99	99	1	0	0
.0	.00	.00	1	1	99	1	99	1	1	99	0	0	1	99.00	99.00	99.00	99.00	0	0	0	99	99	99	99	0	99	99	99	99	99	1	0	0
.0	.00	.00	1	1	99	1	99	1	1	99	0	0	1	99.00	99.00	99.00	99.00	0	0	0	99	99	99	99	0	99	99	99	99	99	1	0	0
.0	.00	.00	1	1	99	1	99	1	1	99	0	0	1	99.00	99.00	99.00	99.00	0	0	0	99	99	99	99	0	99	99	99	99	99	1	0	0
.0	.00	.00	1	1	99	1	99	1	1	99	0	0	1	99.00	99.00	99.00	99.00	0	0	0	99	99	99	99	0	99	99	99	99	99	1	0	0
.0	.00	.00	1	1	99	1	99	1	1	99	0	0	1	99.00	99.00	99.00	99.00	0	0	0	99	99	99	99	0	99	99	99	99	99	1	0	0
.0	.00	.00	1	1	99	1	99	1	1	99	0	0	1	99.00	99.00	99.00	99.00	0	0	0	99	99	99	99	0	99	99	99	99	99	1	0	0
.0	.00	.00	1	1	99	1	99	1	1	99	0	0	1	99.00	99.00	99.00	99.00	0	0	0	99	99	99	99	0	99	99	99	99	99	1	0	0
.0	.00	.00	1	1	99	1	99	1	1	99	0	0	1	99.00	99.00	99.00	99.00	0	0	0	99	99	99	99	0	99	99	99	99	99	1	0	0
.0	.00	.00	0	1	99	1	99	1	1	99	0	0	1	99.00	99.00	99.00	99.00	0	0	0	99	99	99	99	0	99	99	99	99	99	1	0	0
.0	.00	.00	0	1	99	1	99	1	1	99	0	0	1	99.00	99.00	99.00	99.00	0	0	0	99	99	99	99	0	99	99	99	99	99	1	0	0
.0	.00	.00	0	1	99	1	99	1	1	99	0	0	1	99.00	99.00	99.00	99.00	0	0	0	99	99	99	99	0	99	99	99	99	99	1	0	0
.0	.00	.00	0	1	99	1	99	1	1	99	0	0	1	99.00	99.00	99.00	99.00	0	0	0	99	99	99	99	0	99	99	99	99	99	1	0	0
.0	.00	.00	0	1	99	1	99	1	1	99	0	0	1	99.00	99.00	99.00	99.00	0	0	0	99	99	99	99	0	99	99	99	99	99	1	0	0
.0	.00	.00	0	1	99	1	99	1	1	99	0	0	1	99.00	99.00	99.00	99.00	0	0	0	99	99	99	99	0	99	99	99	99	99	1	0	0
.0	.00	.00	0	1	99	1	99	1	1	99	0	0	1	99.00	99.00	99.00	99.00	0	0	0	99	99	99	99	0	99	99	99	99	99	1	0	0
.0	.00	.00	0	1	99	1	99	1	1	99	0	0	1	99.00	99.00	99.00	99.00	0	0	0	99	99	99	99	0	99	99	99	99	99	1	0	0
.0	.00	.00	1	1	99	1	99	1	1	99	0	0	1	99.00	99.00	99.00	99.00	0	0	0	99	99	99	99	0	99	99	99	99	99	1	0	0
.0	.00	.00	1	1	99	1	99	1	1	99	0	0	1	99.00	99.00	99.00	99.00	0	0	0	99	99	99	99	0	99	99	99	99	99	1	0	0
.0	.00	.00	1	1	99	1	99	1	1	99	0	0	1	99.00	99.00	99.00	99.00	0	0	0	99	99	99	99	0	99	99	99	99	99	1	0	0
.0	.00	.00	1	1	99	1	99	1	1	99	0	0	1	99.00	99.00	99.00	99.00	0	0	0	99	99	99	99	0	99	99	99	99	99	1	0	0
.0	.00	.00	1	1	99	1	99	1	1	99	0	0	1	99.00	99.00	99.00	99.00	0	0	0	99	99	99	99	0	99	99	99	99	99	1	0	0
.0	.00	.00	1	1	99	1	99	1	1	99	0	0	1	99.00	99.00	99.00	99.00	0	0	0	99	99	99	99	0	99	99	99	99	99	1	0	0
.0	.00	.00	1	1	99	1	99	1	1	99	0	0	1	99.00	99.00	99.00	99.00	0	0	0	99	99	99	99	0	99	99	99	99	99	1	0	0
.0	.00	.00	1	1	99	1	99	1	1	99	0	0	1	99.00	99.00	99.00	99.00	0	0	0	99	99	99	99	0	99	99	99	99	99	1	0	0
.0	.00	.00	1	1	99	1	99	1	1	99	0	0	1	99.00	99.00	99.00	99.00	0	0	0	99	99	99	99	0	99	99	99	99	99	1	0	0
.0	.00	.00	1	1	99	1	99	1	1	99	0	0	1	99.00	99.00	99.00	99.00	0	0	0	99	99	99	99	0	99	99	99	99	99	1	0	0
.0	.00	.00	1	1	99	1	99	1	1	99	0	0	1	99.00	99.00	99.00	99.00	0	0	0	99	99	99	99	0	99	99	99	99	99	1	0	0
.0	.00	.00	1	1	99	1	99	1	1	99	0	0	1	99.00	99.00	99.00	99.00	0	0	0	99	99	99	99	0	99	99	99	99	99	1	0	0
.0	.00	.00	1	1	99	1	99	1	1	99	0	0	1	99.00	99.00	99.00	99.00	0	0	0	99	99	99	99	0	99	99	99	99	99	1	0	0
.0	.00	.00	1	1	99	1	99	1	1	99	0	0	1	99.00	99.00	99.00	99.00	0	0	0	99	99	99	99	0	99	99	99	99	99	1	0	0
.0	.00	.00	1	1	99	1	99	1	1	99	0	0	1	99.00	99.00	99.00	99.00	0	0	0	99	99	99	99	0	99	99	99	99	99	1	0	0
.0	.00	.00	0	1	99	1	99	1	1	99	0	0	1	99.00	99.00	99.00	99.00	0	0	0	99	99	99	99	0	99	99	99	99	99	1	0	0
.0	.00	.00	1	1	99	1	99	1	1	99	0	0	1	99.00	99.00	99.00	99.00	0	0	0	99	99	99	99	0	99	99	99	99	99	1	0	0
.0	.00	.00	1	1	99	1	99	1	1	99	0	0	1	99.00	99.00	99.00	99.00	0	0	0	99	99	99	99	0	99	99	99	99	99	1	0	0
.0	.00	.00	1	1	99	1	99	1	1	99	0	0	1	99.00	99.00	99.00	99.00	0	0	0	99	99	99	99	0	99	99	99	99	99	1	0	0
.0	.00	.00	1	1	99	1	99	1	1	99	0	0	1	99.00	99.00	99.00	99.00	0	0	0	99	99	99	99	0	99	99	99	99	99	1	0	0
.0	.00	.00	1	1	99	1	99	1	1	99	0	0	1	99.00	99.00	99.00	99.00	0	0	0	99	99	99	99	0	99	99	99	99	99	1	0	0
.0	.00	.00	0	1	99	1	99	1	1	99	0	0	1	99.00	99.00	99.00	99.00	0	0	0	99	99	99	99	0	99	99	99	99	99	1	0	0
.0	.00	.00	1	1	99	1	99	1	1	99	0	0	1	99.00	99.00	99.00	99.00	0	0	0	99	99	99	99	0	99	99	99	99	99	1	0	0
.0	.00	.00	1	1	99	1	99	1	1	99	0	0	1	99.00	99.00	99.00	99.00	0	0	0	99	99	99	99	0	99	99	99	99	99	1	0	0
.0	.00	.00	1	1	99	1	99	1	1	99	0	0	1	99.00	99.00	99.00	99.00	0	0	0	99	99	99	99	0	99	99	99	99	99	1	0	0
.0	.00	.00	1	1	99	1	99	1	1	99	0	0	1	99.00	99.00	99.00	99.00	0	0	0	99	99	99	99	0	99	99	99	99	99	1	0	0
.0	.00	.00	1	1	99	1	99	1	1	99	0	0	1	99.00	99.00	99.00	99.00	0	0	0	99	99	99	99	0	99	99	99	99	99	1	0	0
.0	.00	.00	1	1	99	1	99	1	1	99	0	0	1	99.00	99.00	99.00	99.00	0	0	0	99	99	99	99	0	99	99	99	99	99	1	0	0
.0	.00	.00	1	1	99	1	99	1	1	99	0	0	1	99.00	99.00	99.00	99.00	0	0	0	99	99	99	99	0	99	99	99	99	99	1	0	0
.0	.00	.00	1	1	99	1	99	1	1	99	0	0	1	99.00	99.00	99.00	99.00	0	0	0	99	99	99	99	0	99	99	99	99	99	1	0	0
.0	.00	.00	1	1	99	1	99	1	1	99	0	0	1	99.00	99.00	99.00	99.00	0	0	0	99	99	99	99	0	99	99	99	99	99	1	0	0
.0	.00	.00	0	1	99	1	99	1	1	99	0	0	1	99.00	99.00	99.00	99.00	0	0	0	99	99	99	99	0	99	99	99	99	99	1	0	0
.0	.00	.00	1	1	99	1	99	1	1	99	0	0	1	99.00	99.00	99.00	99.00	0	0	0	99	99	99	99	0	99	99	99	99	99	1	0	0
.0	.00	.00	1	1	99	1	99	2	1	99	0	0	0	99.00	99.00	99.00	99.00	0	0	0	99	99	99	99	0	99	99	99	99	99	0	1	0
.0	.00	.00	1	1	99	1	99	2	1	99	0	0	0	99.00	99.00	99.00	99.00	0	0	0	99	99	99	99	0	99	99	99	99	99	0	1	0
.0	.00	.00	1	1	99	1	99	2	1	99	0	0	0	99.00	99.00	99.00	99.00	0	0	0	99	99	99	99	0	99	99	99	99	99	0	1	0
.0	.00	.00	1	1	99	1	99	2	1	99	0	0	0	99.00	99.00	99.00	99.00	0	0	0	99	99	99	99	0	99	99	99	99	99	0	1	0
.0	.00	.00	1	1	99	1	99	2	1	99	0	0	0	99.00	99.00	99.00	99.00	0	0	0	99	99	99	99	0	99	99	99	99	99	0	1	0
.0	.00	.00	1	1	99	1	99	2	1	99	0	0	0	99.00	99.00	99.00	99.00	0	0	0	99	99	99	99	0	99	99	99	99	99	0	1	0
.0	.00	.00	1	1	99	1	99	2	1	99	0	0	0	99.00	99.00	99.00	99.00	0	0	0	99	99	99	99	0	99	99	99	99	99	0	1	0
.0	.00	.00	1	1	99	1	99	2	1	99	0	0	0	99.00	99.00	99.00	99.00	0	0	0	99	99	99	99	0	99	99	99	99	99	0	1	0
.0	.00	.00	1	1	99	1	99	2	1	99	0	0	0	99.00	99.00	99.00	99.00	0	0	0	99	99	99	99	0	99	99	99	99	99	0	1	0
.0	.00	.00	1	1	99	1	99	2	1	99	0	0	0	99.00	99.00	99.00	99.00	0	0	0	99	99	99	99	0	99	99	99	99	99	0	1	0
.0	.00	.00	1	1	99	1	99	2	1	99	0	0	0	99.00	99.00	99.00	99.00	0	0	0	99	99	99	99	0	99	99	99	99	99	0	1	0
.0	.00	.00	1	1	99	1	99	2	1	99	0	0	0	99.00	99.00	99.00	99.00	0	0	0	99	99	99	99	0	99	99	99	99	99	0	1	0
.0	.00	.00	1	1	99	1	99	2	1	99	0	0	0	99.00	99.00	99.00	99.00	0	0	0	99	99	99	99	0	99	99	99	99	99	0	1	0
.0	.00	.00	0	1	99	1	99	2	1	99	0	0	0	99.00	99.00	99.00	99.00	0	0	0	99	99	99	99	0	99	99	99	99	99	0	1	0
.0	.00	.00	0	1	99	1	99	2	1	99	0	0	0	99.00	99.00	99.00	99.00	0	0	0	99	99	99	99	0	99	99	99	99	99	0	1	0
.0	.00	.00	0	1	99	1	99	2	1	99	0	0	0	99.00	99.00	99.00	99.00	0	0	0	99	99	99	99	0	99	99	99	99	99	0	1	0
.0	.00	.00	0	1	99	1	99	2	1	99	0	0	0	99.00	99.00	99.00	99.00	0	0	0	99	99	99	99	0	99	99	99	99	99	0	1	0
.0	.00	.00	0	1	99	1	99	2	1	99	0	0	0	99.00	99.00	99.00	99.00	0	0	0	99	99	99	99	0	99	99	99	99	99	0	1	0
.0	.00	.00	0	1	99	1	99	2	1	99	0	0	0	99.00	99.00	99.00	99.00	0	0	0	99	99	99	99	0	99	99	99	99	99	0	1	0
.0	.00	.00	0	1	99	1	99	2	1	99	0	0	0	99.00	99.00	99.00	99.00	0	0	0	99	99	99	99	0	99	99	99	99	99	0	1	0
.0	.00	.00	0	1	99	1	99	2	1	99	0	0	0	99.00	99.00	99.00	99.00	0	0	0	99	99	99	99	0	99	99	99	99	99	0	1	0
.0	.00	.00	1	1	99	1	99	2	1	99	0	0	0	99.00	99.00	99.00	99.00	0	0	0	99	99	99	99	0	99	99	99	99	99	0	1	0
.0	.00	.00	1	1	99	1	99	2	1	99	0	0	0	99.00	99.00	99.00	99.00	0	0	0	99	99	99	99	0	99	99	99	99	99	0	1	0
.0	.00	.00	1	1	99	1	99	2	1	99	0	0	0	99.00	99.00	99.00	99.00	0	0	0	99	99	99	99	0	99	99	99	99	99	0	1	0
.0	.00	.00	1	1	99	1	99	2	1	99	0	0	0	99.00	99.00	99.00	99.00	0	0	0	99	99	99	99	0	99	99	99	99	99	0	1	0
.0	.00	.00	1	1	99	1	99	2	1	99	0	0	0	99.00	99.00	99.00	99.00	0	0	0	99	99	99	99	0	99	99	99	99	99	0	1	0
.0	.00	.00	1	1	99	1	99	2	1	99	0	0	0	99.00	99.00	99.00	99.00	0	0	0	99	99	99	99	0	99	99	99	99	99	0	1	0
.0	.00	.00	1	1	99	1	99	2	1	99	0	0	0	99.00	99.00	99.00	99.00	0	0	0	99	99	99	99	0	99	99	99	99	99	0	1	0
.0	.00	.00	1	1	99	1	99	2	1	99	0	0	0	99.00	99.00	99.00	99.00	0	0	0	99	99	99	99	0	99	99	99	99	99	0	1	0
.0	.00	.00	1	1	99	1	99	2	1	99	0	0	0	99.00	99.00	99.00	99.00	0	0	0	99	99	99	99	0	99	99	99	99	99	0	1	0
.0	.00	.00	1	1	99	1	99	2	1	99	0	0	0	99.00	99.00	99.00	99.00	0	0	0	99	99	99	99	0	99	99	99	99	99	0	1	0
.0	.00	.00	1	1	99	1	99	2	1	99	0	0	0	99.00	99.00	99.00	99.00	0	0	0	99	99	99	99	0	99	99	99	99	99	0	1	0
.0	.00	.00	1	1	99	1	99	2	1	99	0	0	0	99.00	99.00	99.00	99.00	0	0	0	99	99	99	99	0	99	99	99	99	99	0	1	0
.0	.00	.00	1	1	99	1	99	2	1	99	0	0	0	99.00	99.00	99.00	99.00	0	0	0	99	99	99	99	0	99	99	99	99	99	0	1	0
.0	.00	.00	1	1	99	1	99	2	1	99	0	0	0	99.00	99.00	99.00	99.00	0	0	0	99	99	99	99	0	99	99	99	99	99	0	1	0
.0	.00	.00	1	1	99	1	99	2	1	99	0	0	0	99.00	99.00	99.00	99.00	0	0	0	99	99	99	99	0	99	99	99	99	99	0	1	0
.0	.00	.00	1	1	99	1	99	2	1	99	0	0	0	99.00	99.00	99.00	99.00	0	0	0	99	99	99	99	0	99	99	99	99	99	0	1	0
.0	.00	.00	1	1	99	1	99	2	1	99	0	0	0	99.00	99.00	99.00	99.00	0	0	0	99	99	99	99	0	99	99	99	99	99	0	1	0
.0	.00	.00	1	1	99	1	99	2	1	99	0	0	0	99.00	99.00	99.00	99.00	0	0	0	99	99	99	99	0	99	99	99	99	99	0	1	0
.0	.00	.00	1	1	99	1	99	2	1	99	0	0	0	99.00	99.00	99.00	99.00	0	0	0	99	99	99	99	0	99	99	99	99	99	0	1	0
.0	.00	.00	1	1	99	1	99	2	1	99	0	0	0	99.00	99.00	99.00	99.00	0	0	0	99	99	99	99	0	99	99	99	99	99	0	1	0
.0	.00	.00	1	1	99	1	99	2	1	99	0	0	0	99.00	99.00	99.00	99.00	0	0	0	99	99	99	99	0	99	99	99	99	99	0	1	0
.0	.00	.00	1	1	99	1	99	2	1	99	0	0	0	99.00	99.00	99.00	99.00	0	0	0	99	99	99	99	0	99	99	99	99	99	0	1	0
.0	.00	.00	1	1	99	1	99	2	1	99	0	0	0	99.00	99.00	99.00	99.00	0	0	0	99	99	99	99	0	99	99	99	99	99	0	1	0
.0	.00	.00	1	1	99	1	99	2	1	99	0	0	0	99.00	99.00	99.00	99.00	0	0	0	99	99	99	99	0	99	99	99	99	99	0	1	0
.0	.00	.00	1	1	99	1	99	2	1	99	0	0	0	99.00	99.00	99.00	99.00	0	0	0	99	99	99	99	0	99	99	99	99	99	0	1	0
.0	.00	.00	1	1	99	1	99	2	1	99	0	0	0	99.00	99.00	99.00	99.00	0	0	0	99	99	99	99	0	99	99	99	99	99	0	1	0
.0	.00	.00	1	1	99	1	99	2	1	99	0	0	0	99.00	99.00	99.00	99.00	0	0	0	99	99	99	99	0	99	99	99	99	99	0	1	0
.0	.00	.00	1	1	99	1	99	2	1	99	0	0	0	99.00	99.00	99.00	99.00	0	0	0	99	99	99	99	0	99	99	99	99	99	0	1	0
.0	.00	.00	1	1	99	1	99	2	1	99	0	0	0	99.00	99.00	99.00	99.00	0	0	0	99	99	99	99	0	99	99	99	99	99	0	1	0
.0	.00	.00	1	1	99	1	99	2	1	99	0	0	0	99.00	99.00	99.00	99.00	0	0	0	99	99	99	99	0	99	99	99	99	99	0	1	0
.0	.00	.00	1	1	99	1	99	2	1	99	0	0	0	99.00	99.00	99.00	99.00	0	0	0	99	99	99	99	0	99	99	99	99	99	0	1	0
.0	.00	.00	1	1	99	1	99	2	1	99	0	0	0	.00	1.00	.00	.00	0	0	0	99	99	99	99	0	99	99	99	99	99	0	1	0
.0	.00	.00	1	1	99	1	99	1	1	99	0	0	1	99.00	99.00	99.00	99.00	0	0	0	99	99	99	99	0	99	99	99	99	99	1	0	0
.0	.00	.00	1	1	99	1	99	1	1	99	0	0	1	99.00	99.00	99.00	99.00	0	0	0	99	99	99	99	0	99	99	99	99	99	1	0	0
.0	.00	.00	1	1	99	1	99	1	1	99	0	0	1	99.00	99.00	99.00	99.00	0	0	0	99	99	99	99	0	99	99	99	99	99	1	0	0
.0	.00	.00	1	1	99	1	99	1	1	99	0	0	1	99.00	99.00	99.00	99.00	0	0	0	99	99	99	99	0	99	99	99	99	99	1	0	0
.0	.00	.00	1	1	99	1	99	1	1	99	0	0	1	99.00	99.00	99.00	99.00	0	0	0	99	99	99	99	0	99	99	99	99	99	1	0	0
.0	.00	.00	1	1	99	1	99	1	1	99	0	0	1	99.00	99.00	99.00	99.00	0	0	0	99	99	99	99	0	99	99	99	99	99	1	0	0
.0	.00	.00	1	1	99	1	99	1	1	99	0	0	1	99.00	99.00	99.00	99.00	0	0	0	99	99	99	99	0	99	99	99	99	99	1	0	0
.0	.00	.00	1	1	99	1	99	1	1	99	0	0	1	99.00	99.00	99.00	99.00	0	0	0	99	99	99	99	0	99	99	99	99	99	1	0	0
.0	.00	.00	1	1	99	1	99	1	1	99	0	0	1	99.00	99.00	99.00	99.00	0	0	0	99	99	99	99	0	99	99	99	99	99	1	0	0
.0	.00	.00	1	1	99	1	99	1	1	99	0	0	1	99.00	99.00	99.00	99.00	0	0	0	99	99	99	99	0	99	99	99	99	99	1	0	0
.0	.00	.00	1	1	99	1	99	1	1	99	0	0	1	99.00	99.00	99.00	99.00	0	0	0	99	99	99	99	0	99	99	99	99	99	1	0	0
.0	.00	.00	1	1	99	1	99	1	1	99	0	0	1	99.00	99.00	99.00	99.00	0	0	0	99	99	99	99	0	99	99	99	99	99	1	0	0
.0	.00	.00	1	1	99	1	99	1	1	99	0	0	1	99.00	99.00	99.00	99.00	0	0	0	99	99	99	99	0	99	99	99	99	99	1	0	0
.0	.00	.00	1	1	99	1	99	1	1	99	0	0	1	99.00	99.00	99.00	99.00	0	0	0	99	99	99	99	0	99	99	99	99	99	1	0	0
.0	.00	.00	1	1	99	1	99	1	1	99	0	0	1	99.00	99.00	99.00	99.00	0	0	0	99	99	99	99	0	99	99	99	99	99	1	0	0
.0	.00	.00	1	1	99	1	99	1	1	99	0	0	1	99.00	99.00	99.00	99.00	0	0	0	99	99	99	99	0	99	99	99	99	99	1	0	0
.0	.00	.00	1	1	99	1	99	1	1	99	0	0	1	99.00	99.00	99.00	99.00	0	0	0	99	99	99	99	0	99	99	99	99	99	1	0	0
.0	.00	.00	1	1	99	1	99	1	1	99	0	0	1	99.00	99.00	99.00	99.00	0	0	0	99	99	99	99	0	99	99	99	99	99	1	0	0
.0	.00	.00	1	1	99	1	99	1	1	99	0	0	1	99.00	99.00	99.00	99.00	0	0	0	99	99	99	99	0	99	99	99	99	99	1	0	0
.0	.00	.00	1	1	99	1	99	1	1	99	0	0	1	99.00	99.00	99.00	99.00	0	0	0	99	99	99	99	0	99	99	99	99	99	1	0	0
.0	.00	.00	1	1	99	1	99	1	1	99	0	0	1	99.00	99.00	99.00	99.00	0	0	0	99	99	99	99	0	99	99	99	99	99	1	0	0
.0	.00	.00	1	1	99	1	99	1	1	99	0	0	1	99.00	99.00	99.00	99.00	0	0	0	99	99	99	99	0	99	99	99	99	99	1	0	0
.0	.00	.00	1	1	99	1	99	1	1	99	0	0	1	99.00	99.00	99.00	99.00	0	0	0	99	99	99	99	0	99	99	99	99	99	1	0	0
.0	.00	.00	1	1	99	1	99	1	1	99	0	0	1	99.00	99.00	99.00	99.00	0	0	0	99	99	99	99	0	99	99	99	99	99	1	0	0
.0	.00	.00	1	1	99	1	99	1	1	99	0	0	1	99.00	99.00	99.00	99.00	0	0	0	99	99	99	99	0	99	99	99	99	99	1	0	0
.0	.00	.00	1	1	99	1	99	1	1	99	0	0	1	99.00	99.00	99.00	99.00	0	0	0	99	99	99	99	0	99	99	99	99	99	1	0	0
.0	.00	.00	1	1	99	1	99	1	1	99	0	0	1	99.00	99.00	99.00	99.00	0	0	0	99	99	99	99	0	99	99	99	99	99	1	0	0
.0	.00	.00	1	1	99	1	99	1	1	99	0	0	1	99.00	99.00	99.00	99.00	0	0	0	99	99	99	99	0	99	99	99	99	99	1	0	0
.0	.00	.00	1	1	99	1	99	1	1	99	0	0	1	99.00	99.00	99.00	99.00	0	0	0	99	99	99	99	0	99	99	99	99	99	1	0	0
.0	.00	.00	1	1	99	1	99	2	1	99	0	0	0	99.00	99.00	99.00	99.00	0	0	0	99	99	99	99	0	99	99	99	99	99	0	1	0
.0	.00	.00	1	1	99	1	99	2	1	99	0	0	0	99.00	99.00	99.00	99.00	0	0	0	99	99	99	99	0	99	99	99	99	99	0	1	0
.0	.00	.00	1	1	99	1	99	2	1	99	0	0	0	99.00	99.00	99.00	99.00	0	0	0	99	99	99	99	0	99	99	99	99	99	0	1	0
.0	.00	.00	1	0	99	1	1	1	1	99	0	0	1	99.00	99.00	99.00	99.00	0	0	0	99	99	99	99	0	99	99	99	99	99	1	0	0
.0	.00	.00	1	0	99	1	1	1	1	99	0	0	1	99.00	99.00	99.00	99.00	0	0	0	99	99	99	99	0	99	99	99	99	99	1	0	0
.0	.00	.00	1	0	99	1	1	1	1	99	0	0	1	99.00	99.00	99.00	99.00	0	0	0	99	99	99	99	0	99	99	99	99	99	1	0	0
.0	.00	.00	1	0	99	1	1	1	1	99	0	0	1	99.00	99.00	99.00	99.00	0	0	0	99	99	99	99	0	99	99	99	99	99	1	0	0
.0	.00	.00	1	0	99	1	1	1	1	99	0	0	1	99.00	99.00	99.00	99.00	0	0	0	99	99	99	99	0	99	99	99	99	99	1	0	0
.0	.00	.00	1	0	99	1	1	1	1	99	0	0	1	99.00	99.00	99.00	99.00	0	0	0	99	99	99	99	0	99	99	99	99	99	1	0	0
.0	.00	.00	1	0	99	1	1	1	1	99	0	0	1	99.00	99.00	99.00	99.00	0	0	0	99	99	99	99	0	99	99	99	99	99	1	0	0
.0	.00	.00	1	0	99	1	1	1	1	99	0	0	1	99.00	99.00	99.00	99.00	0	0	0	99	99	99	99	0	99	99	99	99	99	1	0	0
.0	.00	.00	1	0	99	1	1	1	1	99	0	0	1	99.00	99.00	99.00	99.00	0	0	0	99	99	99	99	0	99	99	99	99	99	1	0	0
.0	.00	.00	1	1	99	1	99	1	0	99	0	0	1	1.00	.00	.00	.00	0	0	0	99	99	99	99	0	99	99	99	99	99	1	0	0
.0	.00	.00	1	1	99	1	99	1	0	99	0	0	1	1.00	.00	.00	.00	0	0	0	99	99	99	99	0	99	99	99	99	99	1	0	0
.0	.00	.00	1	1	99	1	99	1	0	99	0	0	1	.00	1.00	.00	.00	0	0	0	99	99	99	99	0	99	99	99	99	99	1	0	0
.0	.00	.00	1	1	99	1	99	1	0	99	0	0	1	.00	1.00	.00	.00	0	0	0	99	99	99	99	0	99	99	99	99	99	1	0	0
.0	.00	.00	1	1	99	1	99	1	0	99	0	0	1	.00	1.00	.00	.00	0	0	0	99	99	99	99	0	99	99	99	99	99	1	0	0
.0	.00	.00	1	1	99	1	99	1	0	99	0	0	1	.00	1.00	.00	.00	0	0	0	99	99	99	99	0	99	99	99	99	99	1	0	0
.0	.00	.00	1	1	99	1	99	1	0	99	0	0	1	1.00	.00	.00	.00	0	0	0	99	99	99	99	0	99	99	99	99	99	1	0	0
.0	.00	.00	1	1	99	1	99	1	0	99	0	0	1	.00	1.00	.00	.00	0	0	0	99	99	99	99	0	99	99	99	99	99	1	0	0
.0	.00	.00	1	1	99	1	99	1	0	99	0	0	1	1.00	.00	.00	.00	0	0	0	99	99	99	99	0	99	99	99	99	99	1	0	0
.0	.00	.00	1	1	99	1	99	1	0	99	0	0	1	.00	1.00	.00	.00	0	0	0	99	99	99	99	0	99	99	99	99	99	1	0	0
.0	.00	.00	1	1	99	1	99	1	0	99	0	0	1	.00	.00	1.00	.00	0	0	0	99	99	99	99	0	99	99	99	99	99	1	0	0
.0	.00	.00	1	1	99	1	99	1	0	99	0	0	1	.00	.00	1.00	.00	0	0	0	99	99	99	99	0	99	99	99	99	99	1	0	0
.0	.00	.00	1	1	99	1	99	1	0	99	0	0	1	1.00	.00	.00	.00	0	0	0	99	99	99	99	0	99	99	99	99	99	1	0	0
.0	.00	.00	1	1	99	1	99	1	0	99	0	0	1	1.00	.00	.00	.00	0	0	0	99	99	99	99	0	99	99	99	99	99	1	0	0
.0	.00	.00	1	1	99	1	99	1	1	99	0	0	1	.00	1.00	.00	.00	0	0	0	99	99	99	99	0	99	99	99	99	99	1	0	0
.0	.00	.00	1	1	99	1	99	1	1	99	0	0	1	.00	1.00	.00	.00	0	0	0	99	99	99	99	0	99	99	99	99	99	1	0	0
.0	.00	.00	1	1	99	1	99	1	1	99	0	0	1	.00	1.00	.00	.00	0	0	0	99	99	99	99	0	99	99	99	99	99	1	0	0
.0	.00	.00	1	1	99	1	99	1	1	99	0	0	1	.00	1.00	.00	.00	0	0	0	99	99	99	99	0	99	99	99	99	99	1	0	0
.0	.00	.00	1	1	99	1	99	1	1	99	0	0	1	.00	1.00	.00	.00	0	0	0	99	99	99	99	0	99	99	99	99	99	1	0	0
.0	.00	.00	1	1	99	1	99	1	1	99	0	0	1	.00	1.00	.00	.00	0	0	0	99	99	99	99	0	99	99	99	99	99	1	0	0
.0	.00	.00	1	1	99	1	99	1	1	99	0	0	1	1.00	.00	.00	.00	0	0	0	99	99	99	99	0	99	99	99	99	99	1	0	0
.0	.00	.00	1	1	99	1	99	1	1	99	0	0	1	.00	.00	1.00	.00	0	0	0	99	99	99	99	0	99	99	99	99	99	1	0	0
.0	.00	.00	1	1	99	1	99	1	1	99	0	0	1	1.00	.00	.00	.00	0	0	0	99	99	99	99	0	99	99	99	99	99	1	0	0
.0	.00	.00	1	1	99	1	99	1	1	99	0	0	1	1.00	.00	.00	.00	0	0	0	99	99	99	99	0	99	99	99	99	99	1	0	0
.0	.00	.00	1	1	99	1	99	1	1	99	0	0	1	1.00	.00	.00	.00	0	0	0	99	99	99	99	0	99	99	99	99	99	1	0	0
.0	.00	.00	1	1	99	1	99	1	1	99	0	0	1	.00	1.00	.00	.00	0	0	0	99	99	99	99	0	99	99	99	99	99	1	0	0
.0	.00	.00	1	1	99	1	99	1	1	99	0	0	1	.00	1.00	.00	.00	0	0	0	99	99	99	99	0	99	99	99	99	99	1	0	0
.0	.00	.00	1	1	99	1	99	1	1	99	0	0	1	.00	1.00	.00	.00	0	0	0	99	99	99	99	0	99	99	99	99	99	1	0	0
.0	.00	.00	1	1	99	1	99	1	1	99	0	0	1	.00	1.00	.00	.00	0	0	0	99	99	99	99	0	99	99	99	99	99	1	0	0
.0	.00	.00	1	1	99	1	99	1	1	99	0	0	1	.00	1.00	.00	.00	0	0	0	99	99	99	99	0	99	99	99	99	99	1	0	0
.0	.00	.00	1	1	99	1	99	1	1	99	0	0	1	.00	.00	.00	.00	0	0	0	99	99	99	99	0	99	99	99	99	99	1	0	0
.0	.00	.00	1	1	99	1	99	1	0	99	0	0	1	1.00	.00	.00	.00	0	0	0	99	99	99	99	0	99	99	99	99	99	1	0	0
.0	.00	.00	1	1	99	1	99	1	0	99	0	0	1	1.00	.00	.00	.00	0	0	0	99	99	99	99	0	99	99	99	99	99	1	0	0
.0	.00	.00	1	1	99	1	99	1	0	99	0	0	1	1.00	.00	.00	.00	0	0	0	99	99	99	99	0	99	99	99	99	99	1	0	0
.0	.00	.00	1	1	99	1	99	1	0	99	0	0	1	1.00	.00	.00	.00	0	0	0	99	99	99	99	0	99	99	99	99	99	1	0	0
.0	.00	.00	1	1	99	1	99	1	0	99	0	0	1	1.00	.00	.00	.00	0	0	0	99	99	99	99	0	99	99	99	99	99	1	0	0
.0	.00	.00	1	1	99	1	99	1	0	99	0	0	1	1.00	.00	.00	.00	0	0	0	99	99	99	99	0	99	99	99	99	99	1	0	0
.0	.00	.00	1	1	99	1	99	1	0	99	0	0	1	1.00	.00	.00	.00	0	0	0	99	99	99	99	0	99	99	99	99	99	1	0	0
.0	.00	.00	1	1	99	1	99	1	0	99	0	0	1	1.00	.00	.00	.00	0	0	0	99	99	99	99	0	99	99	99	99	99	1	0	0
.0	.00	.00	1	1	99	1	99	1	0	99	0	0	1	.00	1.00	.00	.00	0	0	0	99	99	99	99	0	99	99	99	99	99	1	0	0
.0	.00	.00	1	1	99	1	99	1	0	99	0	0	1	1.00	.00	.00	.00	0	0	0	99	99	99	99	0	99	99	99	99	99	1	0	0
.0	.00	.00	1	1	99	1	99	1	0	99	0	0	1	.00	.00	1.00	.00	0	0	0	99	99	99	99	0	99	99	99	99	99	1	0	0
.0	.00	.00	1	1	99	1	99	1	0	99	0	0	1	1.00	.00	.00	.00	0	0	0	99	99	99	99	0	99	99	99	99	99	1	0	0
.0	.00	.00	1	1	99	1	99	1	0	99	0	0	1	1.00	.00	.00	.00	0	0	0	99	99	99	99	0	99	99	99	99	99	1	0	0
.0	.00	.00	1	1	99	1	99	1	0	99	0	0	1	1.00	.00	.00	.00	0	0	0	99	99	99	99	0	99	99	99	99	99	1	0	0
.0	.00	.00	1	1	99	1	99	1	0	99	0	0	1	.00	1.00	.00	.00	0	0	0	99	99	99	99	0	99	99	99	99	99	1	0	0
.0	.00	.00	1	1	99	1	99	1	0	99	0	0	1	.00	1.00	.00	.00	0	0	0	99	99	99	99	0	99	99	99	99	99	1	0	0
.0	.00	.00	1	1	99	1	99	1	0	99	0	0	1	1.00	.00	.00	.00	0	0	0	99	99	99	99	0	99	99	99	99	99	1	0	0
.0	.00	.00	1	1	99	1	99	1	0	99	0	0	1	.00	1.00	.00	.00	0	0	0	99	99	99	99	0	99	99	99	99	99	1	0	0
.0	.00	.00	1	1	99	1	99	1	0	99	0	0	1	.00	.00	1.00	.00	0	0	0	99	99	99	99	0	99	99	99	99	99	1	0	0
.0	.00	.00	1	1	99	1	99	1	0	99	0	0	1	.00	.00	1.00	.00	0	0	0	99	99	99	99	0	99	99	99	99	99	1	0	0
.0	.00	.00	1	1	99	1	99	1	0	99	0	0	1	.00	.00	1.00	.00	0	0	0	99	99	99	99	0	99	99	99	99	99	1	0	0
.0	.00	.00	0	1	0	0	0	1	0	99	0	0	1	.00	1.00	.00	.00	0	0	0	99	99	99	99	0	99	99	99	99	99	1	0	0
.0	.00	.00	0	1	0	0	0	3	1	99	0	0	0	.00	.00	1.00	.00	0	0	0	99	99	99	99	0	99	99	99	99	99	0	0	1
.0	.00	.00	0	0	1	0	0	1	1	99	0	0	1	1.00	.00	.00	.00	0	0	0	99	99	99	99	0	99	99	99	99	99	1	0	0
.0	.00	.00	0	1	0	0	1	1	1	99	0	0	1	.00	1.00	.00	.00	0	0	0	99	99	99	99	0	99	99	99	99	99	1	0	0
.0	.00	.00	1	1	0	0	1	2	1	99	0	0	0	99.00	99.00	99.00	99.00	0	0	0	99	99	99	99	0	99	99	99	99	99	0	1	0
.0	.00	.00	1	1	0	0	1	1	1	99	0	0	1	99.00	99.00	99.00	99.00	0	0	0	99	99	99	99	0	99	99	99	99	99	1	0	0
.0	.00	.00	1	1	0	0	1	1	1	99	0	0	1	99.00	99.00	99.00	99.00	0	0	0	99	99	99	99	0	99	99	99	99	99	1	0	0
.0	.00	.00	1	1	0	0	1	1	1	99	0	0	1	99.00	99.00	99.00	99.00	0	0	0	99	99	99	99	0	99	99	99	99	99	1	0	0
.0	.00	.00	1	1	0	0	1	1	1	99	0	0	1	99.00	99.00	99.00	99.00	0	0	0	99	99	99	99	0	99	99	99	99	99	1	0	0
.0	.00	.00	1	1	0	0	1	1	1	99	0	0	1	99.00	99.00	99.00	99.00	0	0	0	99	99	99	99	0	99	99	99	99	99	1	0	0
.0	.00	.00	1	1	0	0	1	2	1	99	0	0	0	99.00	99.00	99.00	99.00	0	0	0	99	99	99	99	0	99	99	99	99	99	0	1	0
.0	.00	.00	1	1	0	0	1	2	1	99	0	0	0	99.00	99.00	99.00	99.00	0	0	0	99	99	99	99	0	99	99	99	99	99	0	1	0
.0	.00	.00	1	1	0	0	1	2	1	99	0	0	0	99.00	99.00	99.00	99.00	0	0	0	99	99	99	99	0	99	99	99	99	99	0	1	0
.0	.00	.00	1	1	0	0	1	2	1	99	0	0	0	99.00	99.00	99.00	99.00	0	0	0	99	99	99	99	0	99	99	99	99	99	0	1	0
.0	.00	.00	1	1	0	0	1	2	1	99	0	0	0	99.00	99.00	99.00	99.00	0	0	0	99	99	99	99	0	99	99	99	99	99	0	1	0
.0	.00	.00	1	1	0	0	1	1	1	99	0	0	1	99.00	99.00	99.00	99.00	0	0	0	99	99	99	99	0	99	99	99	99	99	1	0	0
.0	.00	.00	1	1	0	0	1	1	1	99	0	0	1	99.00	99.00	99.00	99.00	0	0	0	99	99	99	99	0	99	99	99	99	99	1	0	0
.0	.00	.00	1	1	0	0	1	1	1	99	0	0	1	99.00	99.00	99.00	99.00	0	0	0	99	99	99	99	0	99	99	99	99	99	1	0	0
.0	.00	.00	1	1	0	0	1	1	1	99	0	0	1	99.00	99.00	99.00	99.00	0	0	0	99	99	99	99	0	99	99	99	99	99	1	0	0
.0	.00	.00	1	1	0	0	1	1	1	99	0	0	1	99.00	99.00	99.00	99.00	0	0	0	99	99	99	99	0	99	99	99	99	99	1	0	0
.0	.00	.00	1	1	0	0	1	1	1	99	0	0	1	99.00	99.00	99.00	99.00	0	0	0	99	99	99	99	0	99	99	99	99	99	1	0	0
.0	.00	.00	1	1	0	0	1	1	1	99	0	0	1	99.00	99.00	99.00	99.00	0	0	0	99	99	99	99	0	99	99	99	99	99	1	0	0
.0	.00	.00	1	1	0	0	1	1	1	99	0	0	1	99.00	99.00	99.00	99.00	0	0	0	99	99	99	99	0	99	99	99	99	99	1	0	0
.0	.00	.00	1	1	0	0	1	1	1	99	0	0	1	99.00	99.00	99.00	99.00	0	0	0	99	99	99	99	0	99	99	99	99	99	1	0	0
.0	.00	.00	1	1	0	0	1	1	1	99	0	0	1	99.00	99.00	99.00	99.00	0	0	0	99	99	99	99	0	99	99	99	99	99	1	0	0
.0	.00	.00	1	1	0	0	1	1	1	99	0	0	1	99.00	99.00	99.00	99.00	0	0	0	99	99	99	99	0	99	99	99	99	99	1	0	0
.0	.00	.00	1	1	0	0	1	1	1	99	0	0	1	99.00	99.00	99.00	99.00	0	0	0	99	99	99	99	0	99	99	99	99	99	1	0	0
.0	.00	.00	1	1	0	0	1	1	1	99	0	0	1	99.00	99.00	99.00	99.00	0	0	0	99	99	99	99	0	99	99	99	99	99	1	0	0
.0	.00	.00	1	1	0	0	1	1	1	99	0	0	1	99.00	99.00	99.00	99.00	0	0	0	99	99	99	99	0	99	99	99	99	99	1	0	0
.0	.00	.00	1	1	0	0	1	1	1	99	0	0	1	99.00	99.00	99.00	99.00	0	0	0	99	99	99	99	0	99	99	99	99	99	1	0	0
.0	.00	.00	1	1	0	0	1	1	1	99	0	0	1	99.00	99.00	99.00	99.00	0	0	0	99	99	99	99	0	99	99	99	99	99	1	0	0
.0	.00	.00	1	1	0	0	1	1	1	99	0	0	1	99.00	99.00	99.00	99.00	0	0	0	99	99	99	99	0	99	99	99	99	99	1	0	0
.0	.00	.00	1	1	0	0	1	1	1	99	0	0	1	99.00	99.00	99.00	99.00	0	0	0	99	99	99	99	0	99	99	99	99	99	1	0	0
.0	.00	.00	0	1	0	0	1	1	1	99	0	0	1	99.00	99.00	99.00	99.00	0	0	0	99	99	99	99	0	99	99	99	99	99	1	0	0
.0	.00	.00	0	1	0	0	1	1	1	99	0	0	1	99.00	99.00	99.00	99.00	0	0	0	99	99	99	99	0	99	99	99	99	99	1	0	0
.0	.00	.00	1	1	0	0	1	1	1	99	0	0	1	99.00	99.00	99.00	99.00	0	0	0	99	99	99	99	0	99	99	99	99	99	1	0	0
.0	.00	.00	1	1	0	0	1	1	1	99	0	0	1	99.00	99.00	99.00	99.00	0	0	0	99	99	99	99	0	99	99	99	99	99	1	0	0
.0	.00	.00	1	1	0	0	1	2	1	99	0	0	0	99.00	99.00	99.00	99.00	0	0	0	99	99	99	99	0	99	99	99	99	99	0	1	0
.0	.00	.00	0	1	0	0	1	2	1	99	0	0	0	99.00	99.00	99.00	99.00	0	0	0	99	99	99	99	0	99	99	99	99	99	0	1	0
.0	.00	.00	0	1	0	0	1	2	1	99	0	0	0	99.00	99.00	99.00	99.00	0	0	0	99	99	99	99	0	99	99	99	99	99	0	1	0
.0	.00	.00	0	1	0	0	1	2	1	99	0	0	0	99.00	99.00	99.00	99.00	0	0	0	99	99	99	99	0	99	99	99	99	99	0	1	0
.0	.00	.00	0	1	0	0	1	2	1	99	0	0	0	99.00	99.00	99.00	99.00	0	0	0	99	99	99	99	0	99	99	99	99	99	0	1	0
.0	.00	.00	1	1	0	0	1	2	1	99	0	0	0	99.00	99.00	99.00	99.00	0	0	0	99	99	99	99	0	99	99	99	99	99	0	1	0
.0	.00	.00	1	1	0	0	1	2	1	99	0	0	0	99.00	99.00	99.00	99.00	0	0	0	99	99	99	99	0	99	99	99	99	99	0	1	0
.0	.00	.00	1	1	0	0	1	2	1	99	0	0	0	99.00	99.00	99.00	99.00	0	0	0	99	99	99	99	0	99	99	99	99	99	0	1	0
.0	.00	.00	1	1	0	0	1	2	1	99	0	0	0	99.00	99.00	99.00	99.00	0	0	0	99	99	99	99	0	99	99	99	99	99	0	1	0
.0	.00	.00	1	1	0	0	1	2	1	99	0	0	0	99.00	99.00	99.00	99.00	0	0	0	99	99	99	99	0	99	99	99	99	99	0	1	0
.0	.00	.00	1	1	0	0	1	2	1	99	0	0	0	99.00	99.00	99.00	99.00	0	0	0	99	99	99	99	0	99	99	99	99	99	0	1	0
.0	.00	.00	1	1	0	0	1	2	1	99	0	0	0	99.00	99.00	99.00	99.00	0	0	0	99	99	99	99	0	99	99	99	99	99	0	1	0
.0	.00	.00	1	1	0	0	1	1	1	99	0	0	1	99.00	99.00	99.00	99.00	0	0	0	99	99	99	99	0	99	99	99	99	99	1	0	0
.0	.00	.00	1	1	0	0	1	1	1	99	0	0	1	99.00	99.00	99.00	99.00	0	0	0	99	99	99	99	0	99	99	99	99	99	1	0	0
.0	.00	.00	1	1	0	0	1	1	1	99	0	0	1	99.00	99.00	99.00	99.00	0	0	0	99	99	99	99	0	99	99	99	99	99	1	0	0
.0	.00	.00	1	1	0	0	1	1	1	99	0	0	1	99.00	99.00	99.00	99.00	0	0	0	99	99	99	99	0	99	99	99	99	99	1	0	0
.0	.00	.00	1	1	0	0	1	1	1	99	0	0	1	99.00	99.00	99.00	99.00	0	0	0	99	99	99	99	0	99	99	99	99	99	1	0	0
.0	.00	.00	1	1	0	0	1	1	1	99	0	0	1	99.00	99.00	99.00	99.00	0	0	0	99	99	99	99	0	99	99	99	99	99	1	0	0
.0	.00	.00	1	1	0	0	1	1	1	99	0	0	1	99.00	99.00	99.00	99.00	0	0	0	99	99	99	99	0	99	99	99	99	99	1	0	0
.0	.00	.00	1	1	0	0	1	1	1	99	0	0	1	99.00	99.00	99.00	99.00	0	0	0	99	99	99	99	0	99	99	99	99	99	1	0	0
.0	.00	.00	1	1	0	0	1	1	1	99	0	0	1	99.00	99.00	99.00	99.00	0	0	0	99	99	99	99	0	99	99	99	99	99	1	0	0
.0	.00	.00	1	1	0	0	1	1	1	99	0	0	1	99.00	99.00	99.00	99.00	0	0	0	99	99	99	99	0	99	99	99	99	99	1	0	0
.0	.00	.00	1	1	0	0	1	1	1	99	0	0	1	99.00	99.00	99.00	99.00	0	0	0	99	99	99	99	0	99	99	99	99	99	1	0	0
.0	.00	.00	1	0	1	0	1	1	1	99	0	0	1	99.00	99.00	99.00	99.00	0	0	0	99	99	99	99	0	99	99	99	99	99	1	0	0
.0	.00	.00	1	0	0	0	1	1	1	99	0	0	1	99.00	99.00	99.00	99.00	0	0	0	99	99	99	99	0	99	99	99	99	99	1	0	0
.0	.00	.00	1	0	0	0	1	1	1	99	0	0	1	99.00	99.00	99.00	99.00	0	0	0	99	99	99	99	0	99	99	99	99	99	1	0	0
.0	.00	.00	1	0	0	0	1	1	1	99	0	0	1	99.00	99.00	99.00	99.00	0	0	0	99	99	99	99	0	99	99	99	99	99	1	0	0
.0	.00	.00	1	0	0	0	1	1	1	99	0	0	1	99.00	99.00	99.00	99.00	0	0	0	99	99	99	99	0	99	99	99	99	99	1	0	0
.0	.00	.00	1	0	0	0	1	1	1	99	0	0	1	99.00	99.00	99.00	99.00	0	0	0	99	99	99	99	0	99	99	99	99	99	1	0	0
.0	.00	.00	1	0	0	0	1	1	1	99	0	0	1	99.00	99.00	99.00	99.00	0	0	0	99	99	99	99	0	99	99	99	99	99	1	0	0
.0	.00	.00	1	0	0	0	0	1	1	99	0	0	1	99.00	99.00	99.00	99.00	0	0	0	99	99	99	99	0	99	99	99	99	99	1	0	0
.0	.00	.00	1	0	0	0	0	1	1	99	0	0	1	99.00	99.00	99.00	99.00	0	0	0	99	99	99	99	0	99	99	99	99	99	1	0	0
.0	.00	.00	1	0	0	0	0	1	1	99	0	0	1	99.00	99.00	99.00	99.00	0	0	0	99	99	99	99	0	99	99	99	99	99	1	0	0
.0	.00	.00	1	0	0	0	1	1	1	99	0	0	1	99.00	99.00	99.00	99.00	0	0	0	99	99	99	99	0	99	99	99	99	99	1	0	0
.0	.00	.00	1	0	0	0	1	1	1	99	0	0	1	99.00	99.00	99.00	99.00	0	0	0	99	99	99	99	0	99	99	99	99	99	1	0	0
.0	.00	.00	1	0	0	0	1	1	1	99	0	0	1	99.00	99.00	99.00	99.00	0	0	0	99	99	99	99	0	99	99	99	99	99	1	0	0
.0	.00	.00	1	0	0	0	1	1	1	99	0	0	1	99.00	99.00	99.00	99.00	0	0	0	99	99	99	99	0	99	99	99	99	99	1	0	0
.0	.00	.00	1	0	0	0	0	1	1	99	0	0	1	99.00	99.00	99.00	99.00	0	0	0	99	99	99	99	0	99	99	99	99	99	1	0	0
.0	.00	.00	1	0	0	0	0	1	1	99	0	0	1	99.00	99.00	99.00	99.00	0	0	0	99	99	99	99	0	99	99	99	99	99	1	0	0
.0	.00	.00	0	0	0	0	1	1	1	99	0	0	1	99.00	99.00	99.00	99.00	0	0	0	99	99	99	99	0	99	99	99	99	99	1	0	0
.0	.00	.00	1	0	0	0	0	1	1	99	0	0	1	99.00	99.00	99.00	99.00	0	0	0	99	99	99	99	0	99	99	99	99	99	1	0	0
.0	.00	.00	1	0	0	0	1	1	1	99	0	0	1	99.00	99.00	99.00	99.00	0	0	0	99	99	99	99	0	99	99	99	99	99	1	0	0
.0	.00	.00	1	0	0	0	1	1	1	99	0	0	1	99.00	99.00	99.00	99.00	0	0	0	99	99	99	99	0	99	99	99	99	99	1	0	0
.0	.00	.00	1	0	0	0	1	1	1	99	0	0	1	99.00	99.00	99.00	99.00	0	0	0	99	99	99	99	0	99	99	99	99	99	1	0	0
.0	.00	.00	1	0	0	0	1	1	1	99	0	0	1	99.00	99.00	99.00	99.00	0	0	0	99	99	99	99	0	99	99	99	99	99	1	0	0
.0	.00	.00	1	0	0	0	1	1	1	99	0	0	1	99.00	99.00	99.00	99.00	0	0	0	99	99	99	99	0	99	99	99	99	99	1	0	0
.0	.00	.00	1	0	0	0	1	1	1	99	0	0	1	99.00	99.00	99.00	99.00	0	0	0	99	99	99	99	0	99	99	99	99	99	1	0	0
.0	.00	.00	1	0	0	0	1	1	1	99	0	0	1	99.00	99.00	99.00	99.00	0	0	0	99	99	99	99	0	99	99	99	99	99	1	0	0
.0	.00	.00	1	0	0	0	1	1	1	99	0	0	1	99.00	99.00	99.00	99.00	0	0	0	99	99	99	99	0	99	99	99	99	99	1	0	0
.0	.00	.00	1	0	0	0	1	1	1	99	0	0	1	99.00	99.00	99.00	99.00	0	0	0	99	99	99	99	0	99	99	99	99	99	1	0	0
.0	.00	.00	1	0	0	0	1	1	1	99	0	0	1	99.00	99.00	99.00	99.00	0	0	0	99	99	99	99	0	99	99	99	99	99	1	0	0
.0	.00	.00	1	0	0	0	1	1	1	99	0	0	1	99.00	99.00	99.00	99.00	0	0	0	99	99	99	99	0	99	99	99	99	99	1	0	0
.0	.00	.00	1	0	0	0	1	1	1	99	0	0	1	99.00	99.00	99.00	99.00	0	0	0	99	99	99	99	0	99	99	99	99	99	1	0	0
.0	.00	.00	1	0	0	0	1	1	1	99	0	0	1	99.00	99.00	99.00	99.00	0	0	0	99	99	99	99	0	99	99	99	99	99	1	0	0
.0	.00	.00	1	0	0	0	1	1	1	99	0	0	1	99.00	99.00	99.00	99.00	0	0	0	99	99	99	99	0	99	99	99	99	99	1	0	0
.0	.00	.00	1	0	0	0	1	1	1	99	0	0	1	99.00	99.00	99.00	99.00	0	0	0	99	99	99	99	0	99	99	99	99	99	1	0	0
.0	.00	.00	1	0	0	0	1	1	1	99	0	0	1	99.00	99.00	99.00	99.00	0	0	0	99	99	99	99	0	99	99	99	99	99	1	0	0
.0	.00	.00	1	0	0	0	1	1	1	99	0	0	1	99.00	99.00	99.00	99.00	0	0	0	99	99	99	99	0	99	99	99	99	99	1	0	0
.0	.00	.00	1	0	0	0	1	1	1	99	0	0	1	99.00	99.00	99.00	99.00	0	0	0	99	99	99	99	0	99	99	99	99	99	1	0	0
.0	.00	.00	1	0	0	0	1	1	1	99	0	0	1	99.00	99.00	99.00	99.00	0	0	0	99	99	99	99	0	99	99	99	99	99	1	0	0
.0	.00	.00	1	0	0	0	1	1	1	99	0	0	1	99.00	99.00	99.00	99.00	0	0	0	99	99	99	99	0	99	99	99	99	99	1	0	0
.0	.00	.00	1	0	0	0	1	1	1	99	0	0	1	99.00	99.00	99.00	99.00	0	0	0	99	99	99	99	0	99	99	99	99	99	1	0	0
.0	.00	.00	1	0	0	0	1	1	1	99	0	0	1	99.00	99.00	99.00	99.00	0	0	0	99	99	99	99	0	99	99	99	99	99	1	0	0
.0	.00	.00	1	0	0	0	1	1	1	99	0	0	1	99.00	99.00	99.00	99.00	0	0	0	99	99	99	99	0	99	99	99	99	99	1	0	0
.0	.00	.00	1	0	0	0	1	1	1	99	0	0	1	99.00	99.00	99.00	99.00	0	0	0	99	99	99	99	0	99	99	99	99	99	1	0	0
.0	.00	.00	1	0	0	0	1	1	1	99	0	0	1	99.00	99.00	99.00	99.00	0	0	0	99	99	99	99	0	99	99	99	99	99	1	0	0
.0	.00	.00	1	0	0	0	1	1	1	99	0	0	1	99.00	99.00	99.00	99.00	0	0	0	99	99	99	99	0	99	99	99	99	99	1	0	0
.0	.00	.00	1	0	0	0	1	1	1	99	0	0	1	99.00	99.00	99.00	99.00	0	0	0	99	99	99	99	0	99	99	99	99	99	1	0	0
.0	.00	.00	1	0	0	0	1	1	1	99	0	0	1	99.00	99.00	99.00	99.00	0	0	0	99	99	99	99	0	99	99	99	99	99	1	0	0
.0	.00	.00	1	0	0	0	1	1	1	99	0	0	1	99.00	99.00	99.00	99.00	0	0	0	99	99	99	99	0	99	99	99	99	99	1	0	0
.0	.00	.00	1	0	0	0	1	1	1	99	0	0	1	99.00	99.00	99.00	99.00	0	0	0	99	99	99	99	0	99	99	99	99	99	1	0	0
.0	.00	.00	1	0	1	0	1	1	1	99	0	0	1	99.00	99.00	99.00	99.00	0	0	0	99	99	99	99	0	99	99	99	99	99	1	0	0
.0	.00	.00	1	0	1	0	1	1	1	99	0	0	1	99.00	99.00	99.00	99.00	0	0	0	99	99	99	99	0	99	99	99	99	99	1	0	0
.0	.00	.00	1	0	1	0	1	1	1	99	0	0	1	99.00	99.00	99.00	99.00	0	0	0	99	99	99	99	0	99	99	99	99	99	1	0	0
.0	.00	.00	1	0	0	0	1	1	1	99	0	0	1	99.00	99.00	99.00	99.00	0	0	0	99	99	99	99	0	99	99	99	99	99	1	0	0
.0	.00	.00	1	0	0	0	1	1	1	99	0	0	1	99.00	99.00	99.00	99.00	0	0	0	99	99	99	99	0	99	99	99	99	99	1	0	0
.0	.00	.00	1	0	0	0	1	1	1	99	0	0	1	99.00	99.00	99.00	99.00	0	0	0	99	99	99	99	0	99	99	99	99	99	1	0	0
.0	.00	.00	1	0	0	0	1	1	1	99	0	0	1	99.00	99.00	99.00	99.00	0	0	0	99	99	99	99	0	99	99	99	99	99	1	0	0
.0	.00	.00	1	0	0	0	1	1	1	99	0	0	1	99.00	99.00	99.00	99.00	0	0	0	99	99	99	99	0	99	99	99	99	99	1	0	0
.0	.00	.00	1	0	0	0	1	1	1	99	0	0	1	99.00	99.00	99.00	99.00	0	0	0	99	99	99	99	0	99	99	99	99	99	1	0	0
.0	.00	.00	1	0	0	0	1	1	1	99	0	0	1	99.00	99.00	99.00	99.00	0	0	0	99	99	99	99	0	99	99	99	99	99	1	0	0
.0	.00	.00	1	0	0	0	0	1	1	99	0	0	1	99.00	99.00	99.00	99.00	0	0	0	99	99	99	99	0	99	99	99	99	99	1	0	0
.0	.00	.00	1	0	0	0	0	1	1	99	0	0	1	99.00	99.00	99.00	99.00	0	0	0	99	99	99	99	0	99	99	99	99	99	1	0	0
.0	.00	.00	1	0	0	0	0	1	1	99	0	0	1	99.00	99.00	99.00	99.00	0	0	0	99	99	99	99	0	99	99	99	99	99	1	0	0
.0	.00	.00	1	0	0	0	1	1	1	99	0	0	1	99.00	99.00	99.00	99.00	0	0	0	99	99	99	99	0	99	99	99	99	99	1	0	0
.0	.00	.00	1	0	0	0	1	1	1	99	0	0	1	99.00	99.00	99.00	99.00	0	0	0	99	99	99	99	0	99	99	99	99	99	1	0	0
.0	.00	.00	1	0	0	0	1	1	1	99	0	0	1	99.00	99.00	99.00	99.00	0	0	0	99	99	99	99	0	99	99	99	99	99	1	0	0
.0	.00	.00	1	0	0	0	1	1	1	99	0	0	1	99.00	99.00	99.00	99.00	0	0	0	99	99	99	99	0	99	99	99	99	99	1	0	0
.0	.00	.00	1	0	0	0	1	1	1	99	0	0	1	99.00	99.00	99.00	99.00	0	0	0	99	99	99	99	0	99	99	99	99	99	1	0	0
.0	.00	.00	1	0	0	0	1	1	1	99	0	0	1	99.00	99.00	99.00	99.00	0	0	0	99	99	99	99	0	99	99	99	99	99	1	0	0
.0	.00	.00	1	0	0	0	1	1	1	99	0	0	1	99.00	99.00	99.00	99.00	0	0	0	99	99	99	99	0	99	99	99	99	99	1	0	0
.0	.00	.00	0	0	0	0	1	1	1	99	0	0	1	99.00	99.00	99.00	99.00	0	0	0	99	99	99	99	0	99	99	99	99	99	1	0	0
.0	.00	.00	1	0	0	0	1	1	1	99	0	0	1	99.00	99.00	99.00	99.00	0	0	0	99	99	99	99	0	99	99	99	99	99	1	0	0
.0	.00	.00	1	0	0	0	1	1	1	99	0	0	1	99.00	99.00	99.00	99.00	0	0	0	99	99	99	99	0	99	99	99	99	99	1	0	0
.0	.00	.00	1	0	0	0	1	1	1	99	0	0	1	99.00	99.00	99.00	99.00	0	0	0	99	99	99	99	0	99	99	99	99	99	1	0	0
.0	.00	.00	1	0	0	0	1	1	1	99	0	0	1	99.00	99.00	99.00	99.00	0	0	0	99	99	99	99	0	99	99	99	99	99	1	0	0
.0	.00	.00	1	0	0	0	1	1	1	99	0	0	1	99.00	99.00	99.00	99.00	0	0	0	99	99	99	99	0	99	99	99	99	99	1	0	0
.0	.00	.00	1	0	0	0	1	1	1	99	0	0	1	99.00	99.00	99.00	99.00	0	0	0	99	99	99	99	0	99	99	99	99	99	1	0	0
.0	.00	.00	1	0	0	0	1	1	1	99	0	0	1	99.00	99.00	99.00	99.00	0	0	0	99	99	99	99	0	99	99	99	99	99	1	0	0
.0	.00	.00	1	0	0	0	1	1	1	99	0	0	1	99.00	99.00	99.00	99.00	0	0	0	99	99	99	99	0	99	99	99	99	99	1	0	0
.0	.00	.00	1	0	0	0	1	1	1	99	0	0	1	99.00	99.00	99.00	99.00	0	0	0	99	99	99	99	0	99	99	99	99	99	1	0	0
.0	.00	.00	1	0	0	0	1	1	1	99	0	0	1	99.00	99.00	99.00	99.00	0	0	0	99	99	99	99	0	99	99	99	99	99	1	0	0
.0	.00	.00	1	0	0	0	1	1	1	99	0	0	1	99.00	99.00	99.00	99.00	0	0	0	99	99	99	99	0	99	99	99	99	99	1	0	0
.0	.00	.00	1	0	0	0	1	1	1	99	0	0	1	99.00	99.00	99.00	99.00	0	0	0	99	99	99	99	0	99	99	99	99	99	1	0	0
.0	.00	.00	1	0	0	0	1	1	1	99	0	0	1	99.00	99.00	99.00	99.00	0	0	0	99	99	99	99	0	99	99	99	99	99	1	0	0
.0	.00	.00	1	0	0	0	1	1	1	99	0	0	1	99.00	99.00	99.00	99.00	0	0	0	99	99	99	99	0	99	99	99	99	99	1	0	0
.0	.00	.00	1	0	0	0	1	1	1	99	0	0	1	99.00	99.00	99.00	99.00	0	0	0	99	99	99	99	0	99	99	99	99	99	1	0	0
.0	.00	.00	1	0	0	0	1	1	1	99	0	0	1	99.00	99.00	99.00	99.00	0	0	0	99	99	99	99	0	99	99	99	99	99	1	0	0
.0	.00	.00	1	0	0	0	1	1	1	99	0	0	1	99.00	99.00	99.00	99.00	0	0	0	99	99	99	99	0	99	99	99	99	99	1	0	0
.0	.00	.00	1	0	0	0	1	1	1	99	0	0	1	99.00	99.00	99.00	99.00	0	0	0	99	99	99	99	0	99	99	99	99	99	1	0	0
.0	.00	.00	1	0	0	0	1	1	1	99	0	0	1	99.00	99.00	99.00	99.00	0	0	0	99	99	99	99	0	99	99	99	99	99	1	0	0
.0	.00	.00	1	0	0	0	1	1	1	99	0	0	1	99.00	99.00	99.00	99.00	0	0	0	99	99	99	99	0	99	99	99	99	99	1	0	0
.0	.00	.00	1	0	0	0	1	1	1	99	0	0	1	99.00	99.00	99.00	99.00	0	0	0	99	99	99	99	0	99	99	99	99	99	1	0	0
.0	.00	.00	1	0	0	0	1	1	1	99	0	0	1	99.00	99.00	99.00	99.00	0	0	0	99	99	99	99	0	99	99	99	99	99	1	0	0
.0	.00	.00	1	0	0	0	1	1	1	99	0	0	1	99.00	99.00	99.00	99.00	0	0	0	99	99	99	99	0	99	99	99	99	99	1	0	0
.0	.00	.00	1	0	0	0	1	1	1	99	0	0	1	99.00	99.00	99.00	99.00	0	0	0	99	99	99	99	0	99	99	99	99	99	1	0	0
.0	.00	.00	1	0	0	0	1	1	1	99	0	0	1	99.00	99.00	99.00	99.00	0	0	0	99	99	99	99	0	99	99	99	99	99	1	0	0
.0	.00	.00	1	0	0	0	1	1	1	99	0	0	1	99.00	99.00	99.00	99.00	0	0	0	99	99	99	99	0	99	99	99	99	99	1	0	0
.0	.00	.00	1	0	0	0	1	1	1	99	0	0	1	99.00	99.00	99.00	99.00	0	0	0	99	99	99	99	0	99	99	99	99	99	1	0	0
.0	.00	.00	1	0	0	0	1	1	1	99	0	0	1	99.00	99.00	99.00	99.00	0	0	0	99	99	99	99	0	99	99	99	99	99	1	0	0
.0	.00	.00	1	0	0	0	1	1	1	99	0	0	1	99.00	99.00	99.00	99.00	0	0	0	99	99	99	99	0	99	99	99	99	99	1	0	0
.0	.00	.00	1	0	0	0	1	1	1	99	0	0	1	99.00	99.00	99.00	99.00	0	0	0	99	99	99	99	0	99	99	99	99	99	1	0	0
.0	.00	.00	1	0	0	0	1	1	1	99	0	0	1	99.00	99.00	99.00	99.00	0	0	0	99	99	99	99	0	99	99	99	99	99	1	0	0
.0	.00	.00	1	1	0	0	1	1	0	99	0	0	1	.00	1.00	.00	.00	0	0	0	99	99	99	99	0	99	99	99	99	99	1	0	0
.0	.00	.00	1	1	0	0	1	1	0	99	0	0	1	.00	1.00	.00	.00	0	0	0	99	99	99	99	0	99	99	99	99	99	1	0	0
.0	.00	.00	1	0	1	0	1	2	0	99	0	0	0	.00	.00	1.00	.00	0	0	0	99	99	99	99	0	99	99	99	99	99	0	1	0
.0	.00	.00	1	0	1	0	1	2	0	99	0	0	0	.00	1.00	.00	.00	0	0	0	99	99	99	99	0	99	99	99	99	99	0	1	0
.0	.00	.00	1	0	1	0	1	2	0	99	0	0	0	.00	1.00	.00	.00	0	0	0	99	99	99	99	0	99	99	99	99	99	0	1	0
.0	.00	.00	1	0	0	0	1	1	0	99	0	0	1	.00	1.00	.00	.00	0	0	0	99	99	99	99	0	99	99	99	99	99	1	0	0
.0	.00	.00	1	0	0	0	1	1	0	99	0	0	1	1.00	.00	.00	.00	0	0	0	99	99	99	99	0	99	99	99	99	99	1	0	0
.0	.00	.00	1	0	0	0	1	1	0	99	0	0	1	1.00	.00	.00	.00	0	0	0	99	99	99	99	0	99	99	99	99	99	1	0	0
.0	.00	.00	1	0	0	0	1	2	0	99	0	0	0	1.00	.00	.00	.00	0	0	0	99	99	99	99	0	99	99	99	99	99	0	1	0
.0	.00	.00	1	0	0	0	1	2	0	99	0	0	0	.00	1.00	.00	.00	0	0	0	99	99	99	99	0	99	99	99	99	99	0	1	0
.0	.00	.00	1	0	0	0	1	2	0	99	0	0	0	.00	.00	.00	.00	0	0	0	99	99	99	99	0	99	99	99	99	99	0	1	0
.0	.00	.00	1	1	0	0	1	1	1	99	0	0	1	.00	1.00	.00	.00	0	0	0	99	99	99	99	0	99	99	99	99	99	1	0	0
.0	.00	.00	1	1	0	0	1	1	1	99	0	0	1	1.00	.00	.00	.00	0	0	0	99	99	99	99	0	99	99	99	99	99	1	0	0
.0	.00	.00	1	1	0	0	1	1	1	99	0	0	1	1.00	.00	.00	.00	0	0	0	99	99	99	99	0	99	99	99	99	99	1	0	0
.0	.00	.00	1	1	0	0	0	1	1	99	0	0	1	.00	.00	1.00	.00	0	0	0	99	99	99	99	0	99	99	99	99	99	1	0	0
.0	.00	.00	1	1	0	0	0	1	1	99	0	0	1	.00	.00	1.00	.00	0	0	0	99	99	99	99	0	99	99	99	99	99	1	0	0
.0	.00	.00	1	1	0	0	0	1	1	99	0	0	1	.00	1.00	.00	.00	0	0	0	99	99	99	99	0	99	99	99	99	99	1	0	0
.0	.00	.00	0	1	0	0	0	1	1	99	0	0	1	1.00	.00	.00	.00	0	0	0	99	99	99	99	0	99	99	99	99	99	1	0	0
.0	.00	.00	1	1	0	0	0	1	1	99	0	0	1	1.00	.00	.00	.00	0	0	0	99	99	99	99	0	99	99	99	99	99	1	0	0
.0	.00	.00	1	0	1	0	1	2	1	99	0	0	0	1.00	.00	.00	.00	0	0	0	99	99	99	99	0	99	99	99	99	99	0	1	0
.0	.00	.00	1	0	1	0	1	2	1	99	0	0	0	1.00	.00	.00	.00	0	0	0	99	99	99	99	0	99	99	99	99	99	0	1	0
.0	.00	.00	1	0	1	0	0	2	1	99	0	0	0	1.00	.00	.00	.00	0	0	0	99	99	99	99	0	99	99	99	99	99	0	1	0
.0	.00	.00	1	0	0	0	1	1	1	99	0	0	1	.00	1.00	.00	.00	0	0	0	99	99	99	99	0	99	99	99	99	99	1	0	0
.0	.00	.00	1	0	0	0	1	2	1	99	0	0	0	.00	1.00	.00	.00	0	0	0	99	99	99	99	0	99	99	99	99	99	0	1	0
.0	.00	.00	1	0	1	0	1	3	1	99	0	0	0	1.00	.00	.00	.00	0	0	0	99	99	99	99	0	99	99	99	99	99	0	0	1
.0	.00	.00	1	0	0	0	1	1	1	99	0	0	1	1.00	.00	.00	.00	0	0	0	99	99	99	99	0	99	99	99	99	99	1	0	0
.0	.00	.00	1	1	0	0	1	1	1	99	0	0	1	1.00	.00	.00	.00	0	0	0	99	99	99	99	0	99	99	99	99	99	1	0	0
.0	.00	.00	1	0	1	0	1	1	1	99	0	0	1	.00	1.00	.00	.00	0	0	0	99	99	99	99	0	99	99	99	99	99	1	0	0
.0	.00	.00	1	1	0	0	1	1	0	99	0	0	1	1.00	.00	.00	.00	0	0	0	99	99	99	99	0	99	99	99	99	99	1	0	0
.0	.00	.00	1	1	0	0	1	1	0	99	0	0	1	.00	.00	1.00	.00	0	0	0	99	99	99	99	0	99	99	99	99	99	1	0	0
.0	.00	.00	1	1	0	0	0	1	0	99	0	0	1	1.00	.00	.00	.00	0	0	0	99	99	99	99	0	99	99	99	99	99	1	0	0
.0	.00	.00	1	0	1	0	0	3	0	99	0	0	0	1.00	.00	.00	.00	0	0	0	99	99	99	99	0	99	99	99	99	99	0	0	1
.0	.00	.00	1	0	1	0	0	3	0	99	0	0	0	1.00	.00	.00	.00	0	0	0	99	99	99	99	0	99	99	99	99	99	0	0	1
.0	.00	.00	1	1	0	0	1	1	0	99	0	0	1	1.00	.00	.00	.00	0	0	0	99	99	99	99	0	99	99	99	99	99	1	0	0
.0	.00	.00	1	1	0	0	1	1	0	99	0	0	1	1.00	.00	.00	.00	0	0	0	99	99	99	99	0	99	99	99	99	99	1	0	0
.0	.00	.00	1	1	0	0	1	1	0	99	0	0	1	.00	1.00	.00	.00	0	0	0	99	99	99	99	0	99	99	99	99	99	1	0	0
.0	.00	.00	1	1	0	0	1	1	0	99	0	0	1	.00	.00	1.00	.00	0	0	0	99	99	99	99	0	99	99	99	99	99	1	0	0
